# Supplementary material for: Repositioning of bromocriptine for treatment of acute myeloid leukemia
Source: J Transl Med. 2016 Sep 7;14(1):261. doi: 10.1186/s12967-016-1007-5 (PMC5015257; doi:10.1186/s12967-016-1007-5)
Supplement: Supplementary file 1 — 10.1186/s12967-016-1007-5 Upregulated probe set upon AML differentiation. [file 12967_2016_1007_MOESM1_ESM.txt]

Probe Set ID	Gene Symbol	Entrez Gene ID	UniGene ID	Ensembl
1405_i_at	CCL5	6352	Hs.514821	ENSG00000271503 /// ENSG00000274233 /// OTTHUMG00000188396 /// OTTHUMG00000191191
200606_at	DSP	1832	Hs.519873	ENSG00000096696 /// OTTHUMG00000014212
200618_at	LASP1	3927	Hs.741156	ENSG00000002834 /// OTTHUMG00000133182
200663_at	CD63	967	Hs.445570	ENSG00000135404
200696_s_at	GSN	2934	Hs.522373	ENSG00000148180 /// OTTHUMG00000020584
200701_at	NPC2	10577	Hs.433222	ENSG00000119655 /// OTTHUMG00000171212
200748_s_at	FTH1	2495	Hs.524910	ENSG00000167996 /// OTTHUMG00000166217
200762_at	DPYSL2	1808	Hs.593187	ENSG00000092964 /// OTTHUMG00000099439
200765_x_at	CTNNA1	1495	Hs.445981	---
200788_s_at	PEA15	8682	Hs.517216	ENSG00000162734 /// OTTHUMG00000031605
200838_at	CTSB	1508	Hs.520898	---
200839_s_at	CTSB	1508	Hs.520898	---
200849_s_at	AHCYL1	10768	Hs.743973	ENSG00000168710 /// OTTHUMG00000011652
200850_s_at	AHCYL1	10768	Hs.743973	ENSG00000168710 /// OTTHUMG00000011652
200871_s_at	PSAP	5660	Hs.523004	ENSG00000197746 /// OTTHUMG00000018429
200872_at	S100A10	6281	Hs.143873	ENSG00000197747 /// OTTHUMG00000013068
200884_at	CKB	1152	Hs.173724	---
200951_s_at	CCND2	894	Hs.376071	ENSG00000118971 /// OTTHUMG00000168123
200953_s_at	CCND2	894	Hs.376071	ENSG00000118971 /// OTTHUMG00000168123
200958_s_at	SDCBP	6386	Hs.200804	ENSG00000137575 /// OTTHUMG00000164303
201005_at	CD9	928	Hs.114286	ENSG00000010278 /// OTTHUMG00000044400
201042_at	TGM2	7052	Hs.517033	ENSG00000198959 /// OTTHUMG00000032437
201117_s_at	CPE	1363	Hs.75360	ENSG00000109472 /// OTTHUMG00000150252
201141_at	GPNMB	10457	Hs.190495	ENSG00000136235 /// OTTHUMG00000022811
201170_s_at	BHLHE40	8553	Hs.744856	ENSG00000134107 /// OTTHUMG00000119035
201201_at	CSTB	1476	Hs.695	ENSG00000160213 /// OTTHUMG00000086886
201236_s_at	BTG2	7832	Hs.519162	ENSG00000159388 /// OTTHUMG00000035834
201243_s_at	ATP1B1	481	Hs.291196	ENSG00000143153 /// OTTHUMG00000034590
201278_at	DAB2	1601	Hs.696631	ENSG00000153071 /// OTTHUMG00000162043
201279_s_at	DAB2	1601	Hs.696631	ENSG00000153071 /// OTTHUMG00000162043
201280_s_at	DAB2	1601	Hs.696631	ENSG00000153071 /// OTTHUMG00000162043
201324_at	EMP1	2012	Hs.719042	ENSG00000134531 /// OTTHUMG00000168775
201325_s_at	EMP1	2012	Hs.719042	ENSG00000134531 /// OTTHUMG00000168775
201341_at	ENC1	8507	Hs.744844	ENSG00000171617 /// OTTHUMG00000102059
201412_at	LRP10	26020	Hs.525232	ENSG00000197324 /// OTTHUMG00000028705
201422_at	IFI30	10437	Hs.14623	---
201430_s_at	DPYSL3	1809	Hs.519659	ENSG00000113657 /// OTTHUMG00000163437
201431_s_at	DPYSL3	1809	Hs.519659	ENSG00000113657 /// OTTHUMG00000163437
201443_s_at	ATP6AP2	10159	Hs.495960	ENSG00000182220 /// OTTHUMG00000024103
201464_x_at	JUN	3725	Hs.696684	ENSG00000177606 /// OTTHUMG00000008376
201466_s_at	JUN	3725	Hs.696684	ENSG00000177606 /// OTTHUMG00000008376
201494_at	PRCP	5547	Hs.523936	ENSG00000137509 /// OTTHUMG00000166899
201540_at	FHL1	2273	Hs.435369	ENSG00000022267 /// OTTHUMG00000022504
201565_s_at	ID2	3398	Hs.180919	ENSG00000115738 /// OTTHUMG00000112454
201566_x_at	ID2	3398	Hs.180919	---
201590_x_at	ANXA2	302	Hs.511605 /// Hs.675947	ENSG00000182718 /// OTTHUMG00000132763
201631_s_at	IER3	8870	Hs.76095	ENSG00000137331 /// ENSG00000206478 /// ENSG00000227231 /// ENSG00000230128 /// ENSG00000235030 /// ENSG00000237155 /// OTTHUMG00000004845 /// OTTHUMG00000031265 /// OTTHUMG00000031563 /// OTTHUMG00000133723 /// OTTHUMG00000148950 /// OTTHUMG00000149228
201645_at	TNC	3371	Hs.143250	ENSG00000041982 /// OTTHUMG00000021010
201656_at	ITGA6	3655	Hs.133397	ENSG00000091409
201666_at	TIMP1	7076	Hs.522632	ENSG00000102265 /// OTTHUMG00000021447
201707_at	PEX19	5824	Hs.517232	ENSG00000162735 /// OTTHUMG00000033112
201724_s_at	GALNT1	2589	Hs.514806	ENSG00000141429 /// OTTHUMG00000132567
201739_at	SGK1	6446	Hs.510078	ENSG00000118515 /// OTTHUMG00000015613
201745_at	TWF1	5756	Hs.189075	ENSG00000151239 /// OTTHUMG00000169426
201760_s_at	WSB2	55884	Hs.506985	ENSG00000176871 /// OTTHUMG00000168885
201780_s_at	RNF13	11342	Hs.12333	ENSG00000082996 /// OTTHUMG00000150338
201798_s_at	MYOF	26509	Hs.602086	ENSG00000138119 /// OTTHUMG00000018772
201810_s_at	SH3BP5	9467	Hs.257761	ENSG00000131370 /// OTTHUMG00000129859
201811_x_at	SH3BP5	9467	Hs.257761	ENSG00000131370 /// OTTHUMG00000129859
201847_at	LIPA	3988	Hs.643030	ENSG00000107798 /// OTTHUMG00000018716
201864_at	GDI1	2664	Hs.74576	ENSG00000203879 /// OTTHUMG00000033293
201887_at	IL13RA1	3597	Hs.496646	ENSG00000131724 /// OTTHUMG00000022258
201920_at	SLC20A1	6574	Hs.187946	ENSG00000144136 /// OTTHUMG00000131317
201951_at	ALCAM	214	Hs.591293	ENSG00000170017 /// OTTHUMG00000159192
201952_at	ALCAM	214	Hs.591293	ENSG00000170017 /// OTTHUMG00000159192
202003_s_at	ACAA2	10449	Hs.200136	ENSG00000167315 /// OTTHUMG00000132667
202006_at	PTPN12	5782	Hs.61812	ENSG00000127947
202052_s_at	RAI14	26064	Hs.431400	ENSG00000039560 /// OTTHUMG00000162019
202087_s_at	CTSL	1514	Hs.731507	ENSG00000135047 /// OTTHUMG00000020149
202181_at	SUSD6	9766	Hs.440025	ENSG00000100647
202260_s_at	STXBP1	6812	Hs.288229	ENSG00000136854 /// OTTHUMG00000020713
202284_s_at	CDKN1A	1026	Hs.370771	ENSG00000124762 /// OTTHUMG00000014603
202295_s_at	CTSH	1512	Hs.148641	ENSG00000103811 /// OTTHUMG00000144171
202343_x_at	COX5B	1329	Hs.1342	ENSG00000135940 /// OTTHUMG00000130548
202377_at	LEPROT	54741	Hs.23581	ENSG00000213625 /// OTTHUMG00000009065
202381_at	ADAM9	8754	Hs.591852	ENSG00000168615 /// ENSG00000282230 /// OTTHUMG00000159783 /// OTTHUMG00000190616
202388_at	RGS2	5997	Hs.78944	ENSG00000116741 /// OTTHUMG00000035600
202422_s_at	ACSL4	2182	Hs.268785	ENSG00000068366 /// OTTHUMG00000022190
202437_s_at	CYP1B1	1545	Hs.154654	ENSG00000138061 /// OTTHUMG00000100970
202439_s_at	IDS	3423	Hs.460960	ENSG00000010404 /// OTTHUMG00000022615
202447_at	DECR1	1666	Hs.492212	ENSG00000104325 /// OTTHUMG00000163829
202497_x_at	SLC2A3	6515	Hs.419240	ENSG00000059804 /// OTTHUMG00000133685
202499_s_at	SLC2A3	6515	Hs.419240	---
202500_at	DNAJB2	3300	Hs.77768	ENSG00000135924 /// OTTHUMG00000133134
202609_at	EPS8	2059	Hs.591160	ENSG00000151491
202656_s_at	SERTAD2	9792	Hs.591569	ENSG00000179833 /// OTTHUMG00000152678
202657_s_at	SERTAD2	9792	Hs.591569	ENSG00000179833 /// OTTHUMG00000152678
202679_at	NPC1	4864	Hs.715623	ENSG00000141458 /// OTTHUMG00000131873
202704_at	TOB1	10140	Hs.744946	ENSG00000141232 /// OTTHUMG00000162277
202724_s_at	FOXO1	2308	Hs.370666	ENSG00000150907 /// OTTHUMG00000016775
202806_at	DBN1	1627	Hs.130316	ENSG00000113758 /// OTTHUMG00000130856
202826_at	SPINT1	6692	Hs.233950	ENSG00000166145 /// OTTHUMG00000130068
202859_x_at	CXCL8	3576	Hs.624	ENSG00000169429 /// OTTHUMG00000151316
202897_at	SIRPA	140885	Hs.581021	ENSG00000198053 /// OTTHUMG00000031682
202912_at	ADM	133	Hs.441047	ENSG00000148926 /// OTTHUMG00000165907
202922_at	GCLC	2729	Hs.654465	ENSG00000001084 /// OTTHUMG00000160220
202923_s_at	GCLC	2729	Hs.654465	ENSG00000001084 /// OTTHUMG00000160220
202948_at	IL1R1	3554	Hs.701982	ENSG00000115594 /// OTTHUMG00000130783
202973_x_at	FAM13A	10144	Hs.97270	ENSG00000138640 /// OTTHUMG00000161006
202986_at	ARNT2	9915	Hs.459070	ENSG00000172379 /// OTTHUMG00000165478
202988_s_at	RGS1	5996	Hs.75256	ENSG00000090104 /// OTTHUMG00000035598
203037_s_at	MTSS1	9788	Hs.336994	ENSG00000170873 /// OTTHUMG00000048189
203058_s_at	PAPSS2	9060	Hs.524491	ENSG00000198682 /// OTTHUMG00000018683
203060_s_at	PAPSS2	9060	Hs.524491	ENSG00000198682 /// OTTHUMG00000018683
203066_at	CHST15	51363	Hs.287537	ENSG00000182022 /// OTTHUMG00000019208
203140_at	BCL6	604	Hs.478588	ENSG00000113916 /// OTTHUMG00000156441
203158_s_at	GLS	2744	Hs.116448	ENSG00000115419 /// OTTHUMG00000132701
203159_at	GLS	2744	Hs.116448	ENSG00000115419 /// OTTHUMG00000132701
203186_s_at	S100A4	6275	Hs.654444	ENSG00000196154 /// OTTHUMG00000013546
203215_s_at	MYO6	4646	Hs.149387	ENSG00000196586 /// OTTHUMG00000015061
203217_s_at	ST3GAL5	8869	Hs.415117	ENSG00000115525 /// OTTHUMG00000130171
203227_s_at	TSPAN31	6302	Hs.632708	ENSG00000135452
203232_s_at	ATXN1	6310	Hs.434961	ENSG00000124788 /// OTTHUMG00000014303
203283_s_at	HS2ST1	9653	Hs.743280	ENSG00000153936 /// OTTHUMG00000010255
203355_s_at	PSD3	23362	Hs.434255	ENSG00000156011 /// OTTHUMG00000163711
203382_s_at	APOE	348	Hs.654439	ENSG00000130203 /// OTTHUMG00000128901
203416_at	CD53	963	Hs.443057	ENSG00000143119 /// OTTHUMG00000048020
203475_at	CYP19A1	1588	Hs.260074	ENSG00000137869
203485_at	RTN1	6252	Hs.368626	ENSG00000139970 /// OTTHUMG00000028947
203504_s_at	ABCA1	19	Hs.659274	ENSG00000165029 /// OTTHUMG00000020417
203505_at	ABCA1	19	Hs.659274	---
203507_at	CD68	968	Hs.647419	ENSG00000129226 /// OTTHUMG00000108146
203508_at	TNFRSF1B	7133	Hs.256278	ENSG00000028137 /// OTTHUMG00000001829
203543_s_at	KLF9	687	Hs.150557	ENSG00000119138 /// OTTHUMG00000019991
203549_s_at	LPL	4023	Hs.180878	ENSG00000175445 /// OTTHUMG00000036645
203574_at	NFIL3	4783	Hs.79334	ENSG00000165030 /// OTTHUMG00000020209
203613_s_at	NDUFB6	4712	Hs.493668	ENSG00000165264 /// OTTHUMG00000019741
203651_at	ZFYVE16	9765	Hs.482660	ENSG00000039319 /// OTTHUMG00000108178
203695_s_at	DFNA5	1687	Hs.520708	ENSG00000105928 /// OTTHUMG00000023237
203710_at	ITPR1	3708	Hs.567295	---
203735_x_at	PPFIBP1	8496	Hs.172445	ENSG00000110841 /// OTTHUMG00000169207
203821_at	HBEGF	1839	Hs.799	ENSG00000113070 /// OTTHUMG00000129496
203889_at	SCG5	6447	Hs.156540	ENSG00000166922 /// ENSG00000277614 /// ENSG00000281931 /// OTTHUMG00000159447
203907_s_at	IQSEC1	9922	Hs.475506	ENSG00000144711 /// OTTHUMG00000155398
203918_at	PCDH1	5097	Hs.79769	ENSG00000156453 /// OTTHUMG00000129661
203921_at	CHST2	9435	Hs.8786	ENSG00000175040 /// OTTHUMG00000159351
203927_at	NFKBIE	4794	Hs.458276	ENSG00000146232 /// OTTHUMG00000014762
203935_at	ACVR1	90	Hs.470316	ENSG00000115170 /// OTTHUMG00000131967
203936_s_at	MMP9	4318	Hs.297413	ENSG00000100985 /// OTTHUMG00000033044
203940_s_at	VASH1	22846	Hs.525479	ENSG00000071246 /// OTTHUMG00000171493
203971_at	SLC31A1	1317	Hs.532315	ENSG00000136868 /// OTTHUMG00000020519
204011_at	SPRY2	10253	Hs.18676	ENSG00000136158 /// OTTHUMG00000017140
204014_at	DUSP4	1846	Hs.417962	ENSG00000120875 /// OTTHUMG00000133395
204081_at	NRGN	4900	Hs.524116	ENSG00000154146 /// OTTHUMG00000165928
204105_s_at	NRCAM	4897	Hs.21422	ENSG00000091129 /// OTTHUMG00000154973
204115_at	GNG11	2791	Hs.83381	ENSG00000127920 /// OTTHUMG00000023411
204122_at	TYROBP	7305	Hs.515369	ENSG00000011600 /// OTTHUMG00000181739
204137_at	GPR137B	7107	Hs.498160	ENSG00000077585 /// OTTHUMG00000037994
204140_at	TPST1	8460	Hs.421194	ENSG00000169902 /// OTTHUMG00000023871
204179_at	MB	4151	Hs.517586	ENSG00000198125 /// OTTHUMG00000150606
204187_at	GMPR	2766	Hs.484741	ENSG00000137198 /// OTTHUMG00000014302
204204_at	SLC31A2	1318	Hs.24030	ENSG00000136867 /// OTTHUMG00000021037
204232_at	FCER1G	2207	Hs.433300	ENSG00000158869 /// OTTHUMG00000034343
204259_at	MMP7	4316	Hs.2256	ENSG00000137673 /// OTTHUMG00000048193
204262_s_at	PSEN2	5664	Hs.25363	ENSG00000143801 /// OTTHUMG00000037563
204326_x_at	MT1X	4501	Hs.374950	ENSG00000187193 /// OTTHUMG00000133280
204359_at	FLRT2	23768	Hs.744139	ENSG00000185070 /// OTTHUMG00000171372
204363_at	F3	2152	Hs.62192	---
204393_s_at	ACPP	55	Hs.433060	ENSG00000014257 /// OTTHUMG00000159650
204401_at	KCNN4	3783	Hs.10082	ENSG00000104783 /// OTTHUMG00000182779
204436_at	PLEKHO2	80301	Hs.709337	ENSG00000241839 /// OTTHUMG00000133050
204468_s_at	TIE1	7075	Hs.78824	ENSG00000066056 /// OTTHUMG00000007282
204490_s_at	CD44	960	Hs.502328	ENSG00000026508 /// OTTHUMG00000044388
204547_at	RAB40B	10966	Hs.484068	ENSG00000141542 /// OTTHUMG00000177806
204561_x_at	APOC2 /// APOC4-APOC2	344 /// 100533990	Hs.731599 /// Hs.75615	ENSG00000224916 /// OTTHUMG00000180846
204567_s_at	ABCG1	9619	Hs.124649	ENSG00000160179 /// OTTHUMG00000086791
204575_s_at	MMP19	4327	Hs.591033	ENSG00000123342 /// OTTHUMG00000170216
204580_at	MMP12	4321	Hs.1695	ENSG00000262406 /// OTTHUMG00000165848
204588_s_at	SLC7A7	9056	Hs.513147	ENSG00000155465 /// OTTHUMG00000028692
204655_at	CCL5	6352	Hs.514821	---
204675_at	SRD5A1	6715	Hs.552	ENSG00000145545 /// OTTHUMG00000090456
204735_at	PDE4A	5141	Hs.89901	ENSG00000065989 /// OTTHUMG00000180411
204745_x_at	MT1G	4495	Hs.433391	ENSG00000125144 /// OTTHUMG00000133275
204790_at	SMAD7	4092	Hs.465087	ENSG00000101665 /// OTTHUMG00000132655
204794_at	DUSP2	1844	Hs.1183	ENSG00000158050 /// OTTHUMG00000130456
204834_at	FGL2	10875	Hs.520989	ENSG00000127951 /// OTTHUMG00000130681
204912_at	IL10RA	3587	Hs.504035	ENSG00000110324 /// OTTHUMG00000166523
204916_at	RAMP1	10267	Hs.471783	ENSG00000132329 /// OTTHUMG00000133337
204925_at	CTNS	1497	Hs.187667	ENSG00000040531 /// OTTHUMG00000090693
204984_at	GPC4	2239	Hs.58367	ENSG00000076716 /// OTTHUMG00000022434
205011_at	VWA5A	4013	Hs.152944	ENSG00000110002 /// OTTHUMG00000165971
205052_at	AUH	549	Hs.175905	ENSG00000148090 /// OTTHUMG00000020207
205067_at	IL1B	3553	Hs.126256	ENSG00000125538 /// OTTHUMG00000131344
205098_at	CCR1	1230	Hs.301921	ENSG00000163823 /// OTTHUMG00000133451
205099_s_at	CCR1	1230	Hs.301921	ENSG00000163823 /// OTTHUMG00000133451
205114_s_at	CCL3 /// CCL3L1 /// CCL3L3	6348 /// 6349 /// 414062	Hs.454713 /// Hs.512683 /// Hs.514107	ENSG00000274221 /// ENSG00000276085 /// ENSG00000277336 /// ENSG00000277632 /// ENSG00000277768 /// ENSG00000277796 /// ENSG00000278567 /// OTTHUMG00000188413 /// OTTHUMG00000188419 /// OTTHUMG00000191208 /// OTTHUMG00000191214 /// OTTHUMG00000191286 /// OTTHUMG00000191291 /// OTTHUMG00000191296
205128_x_at	PTGS1	5742	Hs.201978	ENSG00000095303 /// OTTHUMG00000020605
205159_at	CSF2RB	1439	Hs.592192	ENSG00000100368 /// OTTHUMG00000150546
205174_s_at	QPCT	25797	Hs.79033	ENSG00000115828 /// OTTHUMG00000100963
205239_at	AREG	374	Hs.270833	ENSG00000109321 /// OTTHUMG00000130006
205249_at	EGR2	1959	Hs.1395	---
205352_at	SERPINI1	5274	Hs.478153	ENSG00000163536 /// OTTHUMG00000158450
205379_at	CBR3	874	Hs.154510	ENSG00000159231 /// OTTHUMG00000086617
205403_at	IL1R2	7850	Hs.25333	ENSG00000115590 /// OTTHUMG00000130695
205428_s_at	CALB2	794	Hs.106857	ENSG00000172137 /// OTTHUMG00000137589
205476_at	CCL20	6364	Hs.75498	ENSG00000115009 /// OTTHUMG00000133189
205568_at	AQP9	366	Hs.104624	ENSG00000103569 /// OTTHUMG00000132631
205635_at	KALRN	8997	Hs.8004	ENSG00000160145 /// OTTHUMG00000125545
205681_at	BCL2A1	597	Hs.227817	ENSG00000140379 /// OTTHUMG00000144173
205685_at	CD86	942	Hs.171182	ENSG00000114013 /// OTTHUMG00000159482
205686_s_at	CD86	942	Hs.171182	ENSG00000114013 /// OTTHUMG00000159482
205745_x_at	ADAM17	6868	Hs.404914	---
205786_s_at	ITGAM	3684	Hs.172631	ENSG00000169896 /// OTTHUMG00000176612
205801_s_at	RASGRP3	25780	Hs.143674	ENSG00000152689 /// OTTHUMG00000152124
205900_at	KRT1	3848	Hs.80828	ENSG00000167768 /// OTTHUMG00000169749
205901_at	PNOC	5368	Hs.88218	ENSG00000168081 /// OTTHUMG00000102125
205943_at	TDO2	6999	Hs.183671	ENSG00000151790 /// ENSG00000262635 /// OTTHUMG00000161838 /// OTTHUMG00000175318
205988_at	CD84	8832	Hs.398093	ENSG00000066294 /// OTTHUMG00000022788
205997_at	ADAM28	10863	Hs.174030	ENSG00000042980 /// OTTHUMG00000163780
206028_s_at	MERTK	10461	Hs.306178	ENSG00000153208 /// OTTHUMG00000131278
206134_at	ADAMDEC1	27299	Hs.521459	ENSG00000134028 /// OTTHUMG00000097858
206176_at	BMP6	654	Hs.285671	ENSG00000153162 /// OTTHUMG00000014217
206214_at	PLA2G7	7941	Hs.584823	ENSG00000146070 /// OTTHUMG00000014789
206239_s_at	SPINK1	6690	Hs.407856	ENSG00000164266 /// OTTHUMG00000129730
206259_at	PROC	5624	Hs.224698	ENSG00000115718 /// OTTHUMG00000131528
206283_s_at	TAL1	6886	Hs.705618	ENSG00000162367 /// OTTHUMG00000007847
206295_at	IL18	3606	Hs.83077	ENSG00000150782 /// OTTHUMG00000167006
206298_at	ARHGAP22	58504	Hs.655672	ENSG00000128805 /// OTTHUMG00000018176
206342_x_at	IDS	3423	Hs.460960	ENSG00000010404 /// OTTHUMG00000022615
206370_at	PIK3CG	5294	Hs.32942	ENSG00000105851 /// OTTHUMG00000157641
206420_at	IGSF6	10261	Hs.530902	ENSG00000140749 /// OTTHUMG00000090709
206425_s_at	TRPC3	7222	Hs.150981	ENSG00000138741 /// OTTHUMG00000133069
206488_s_at	CD36	948	Hs.120949	ENSG00000135218 /// OTTHUMG00000155383
206584_at	LY96	23643	Hs.726603	ENSG00000154589 /// OTTHUMG00000164504
206765_at	KCNJ2	3759	Hs.1547	ENSG00000123700 /// OTTHUMG00000180351
207035_at	SLC30A3	7781	Hs.467981	ENSG00000115194 /// OTTHUMG00000128409
207082_at	CSF1	1435	---	---
207181_s_at	CASP7	840	Hs.9216	ENSG00000165806 /// OTTHUMG00000019076
207233_s_at	MITF	4286	Hs.166017	ENSG00000187098 /// OTTHUMG00000149921
207315_at	CD226	10666	Hs.660130	ENSG00000150637 /// OTTHUMG00000132809
207330_at	PZP	5858	Hs.707491	ENSG00000126838 /// OTTHUMG00000154915
207467_x_at	CAST	831	Hs.436186	ENSG00000153113 /// OTTHUMG00000128413
207533_at	CCL1	6346	Hs.72918	ENSG00000108702 /// OTTHUMG00000132888
207589_at	ADRA1B	147	Hs.368632	ENSG00000170214 /// OTTHUMG00000130327
207738_s_at	NCKAP1	10787	Hs.603732	ENSG00000061676 /// OTTHUMG00000132623
207808_s_at	PROS1	5627	Hs.64016	ENSG00000184500 /// OTTHUMG00000150354
207861_at	CCL22	6367	Hs.534347	ENSG00000102962 /// OTTHUMG00000133454
208089_s_at	TDRD3	81550	Hs.525061	ENSG00000083544 /// OTTHUMG00000017007
208121_s_at	PTPRO	5800	Hs.160871	ENSG00000151490 /// OTTHUMG00000168786
208405_s_at	CD164	8763	Hs.520313	ENSG00000135535 /// OTTHUMG00000015339
208510_s_at	PPARG	5468	Hs.162646	ENSG00000132170 /// OTTHUMG00000129764
208653_s_at	CD164	8763	Hs.520313	ENSG00000135535 /// OTTHUMG00000015339
208816_x_at	ANXA2P2	304	Hs.534301	---
208869_s_at	GABARAPL1	23710	Hs.524250	ENSG00000139112 /// OTTHUMG00000168411
208891_at	DUSP6	1848	Hs.298654	ENSG00000139318 /// OTTHUMG00000169912
208892_s_at	DUSP6	1848	Hs.298654	ENSG00000139318 /// OTTHUMG00000169912
208893_s_at	DUSP6	1848	Hs.298654	ENSG00000139318 /// OTTHUMG00000169912
208923_at	CYFIP1	23191	Hs.26704	ENSG00000273749 /// OTTHUMG00000129100
208949_s_at	LGALS3	3958	Hs.531081	ENSG00000131981 /// OTTHUMG00000171030
209031_at	CADM1	23705	Hs.370510	ENSG00000182985 /// OTTHUMG00000168202
209043_at	PAPSS1	9061	Hs.368610	ENSG00000138801 /// OTTHUMG00000131210
209073_s_at	LOC101928143 /// NUMB	8650 /// 101928143	Hs.654609	ENSG00000133961 /// OTTHUMG00000171436
209091_s_at	SH3GLB1	51100	Hs.136309	ENSG00000097033 /// OTTHUMG00000010257
209118_s_at	TUBA1A	7846	Hs.654422	ENSG00000167552 /// OTTHUMG00000169511
209146_at	MSMO1	6307	Hs.105269	ENSG00000052802 /// OTTHUMG00000161126
209154_at	P2RX5-TAX1BP3 /// TAX1BP3	30851 /// 100533970	Hs.12956 /// Hs.731607	ENSG00000213977 /// OTTHUMG00000090701
209191_at	TUBB6	84617	Hs.744066	ENSG00000176014 /// OTTHUMG00000131692
209193_at	PIM1	5292	Hs.81170	---
209199_s_at	MEF2C	4208	Hs.649965	ENSG00000081189 /// OTTHUMG00000162634
209278_s_at	TFPI2	7980	Hs.438231	ENSG00000105825 /// OTTHUMG00000022963
209296_at	PPM1B	5495	Hs.416769	ENSG00000138032 /// OTTHUMG00000128757
209301_at	CA2	760	Hs.155097	ENSG00000104267 /// OTTHUMG00000164944
209345_s_at	PI4K2A	55361	Hs.25300	ENSG00000155252 /// OTTHUMG00000018863
209555_s_at	CD36	948	Hs.120949	ENSG00000135218 /// OTTHUMG00000155383
209585_s_at	MINPP1	9562	Hs.121260	ENSG00000107789
209606_at	CYTIP	9595	Hs.270	ENSG00000115165 /// OTTHUMG00000154551
209683_at	FAM49A	81553	Hs.467769	ENSG00000197872 /// OTTHUMG00000090615
209696_at	FBP1	2203	Hs.494496	ENSG00000165140 /// OTTHUMG00000020268
209716_at	CSF1	1435	Hs.173894	ENSG00000184371 /// OTTHUMG00000011646
209732_at	CLEC2B	9976	Hs.85201	ENSG00000110852 /// OTTHUMG00000168483
209803_s_at	PHLDA2	7262	Hs.154036	ENSG00000181649 /// ENSG00000274538 /// OTTHUMG00000010926 /// OTTHUMG00000190754
209815_at	PTCH1	5727	Hs.494538	ENSG00000185920 /// OTTHUMG00000020280
209824_s_at	ARNTL	406	Hs.65734	ENSG00000133794 /// OTTHUMG00000150623
209867_s_at	ADGRL3	23284	Hs.570770	ENSG00000150471
209875_s_at	SPP1	6696	Hs.313	ENSG00000118785 /// OTTHUMG00000130599
209881_s_at	LAT	27040	Hs.632179	ENSG00000213658
209882_at	RIT1	6016	Hs.491234	ENSG00000143622 /// OTTHUMG00000014104
209911_x_at	HIST1H2BD	3017	Hs.591797	ENSG00000158373 /// OTTHUMG00000014426
209949_at	NCF2	4688	Hs.587558	ENSG00000116701 /// OTTHUMG00000035329
209959_at	NR4A3	8013	Hs.279522	ENSG00000119508
209993_at	ABCB1	5243	Hs.489033	ENSG00000085563 /// OTTHUMG00000023393
209994_s_at	ABCB1 /// ABCB4	5243 /// 5244	Hs.489033 /// Hs.654403	ENSG00000005471 /// ENSG00000085563 /// OTTHUMG00000023393 /// OTTHUMG00000023396
210004_at	OLR1	4973	Hs.412484	ENSG00000173391 /// OTTHUMG00000168527
210101_x_at	SH3GLB1	51100	Hs.136309	ENSG00000097033 /// OTTHUMG00000010257
210105_s_at	FYN	2534	Hs.390567	ENSG00000010810 /// OTTHUMG00000016305
210184_at	ITGAX	3687	Hs.248472	---
210222_s_at	RTN1	6252	Hs.368626	ENSG00000139970 /// OTTHUMG00000028947
210385_s_at	ERAP1	51752	Hs.666524	ENSG00000164307 /// OTTHUMG00000128721
210427_x_at	ANXA2	302	Hs.511605 /// Hs.675947	ENSG00000182718 /// OTTHUMG00000132763
210448_s_at	P2RX5	5026	Hs.731607	ENSG00000083454 /// OTTHUMG00000090700
210510_s_at	NRP1	8829	Hs.131704	ENSG00000099250 /// OTTHUMG00000019343
210511_s_at	INHBA	3624	Hs.583348	ENSG00000122641 /// OTTHUMG00000023574
210621_s_at	RASA1	5921	Hs.664080	ENSG00000145715 /// OTTHUMG00000162605
210660_at	LILRA1	11024	Hs.710507	ENSG00000104974 /// ENSG00000274935 /// ENSG00000275525 /// ENSG00000277398 /// OTTHUMG00000065701 /// OTTHUMG00000189097
210757_x_at	DAB2	1601	Hs.696631	ENSG00000153071 /// OTTHUMG00000162043
210844_x_at	CTNNA1	1495	Hs.445981	---
210845_s_at	PLAUR	5329	Hs.466871	ENSG00000011422 /// OTTHUMG00000182778
210889_s_at	FCGR2B	2213	Hs.654395	ENSG00000072694 /// OTTHUMG00000034470
210895_s_at	CD86	942	Hs.171182	ENSG00000114013 /// OTTHUMG00000159482
210959_s_at	SRD5A1	6715	Hs.552	ENSG00000145545 /// OTTHUMG00000090456
211005_at	LAT	27040	Hs.632179	ENSG00000213658
211025_x_at	COX5B	1329	Hs.1342	ENSG00000135940 /// OTTHUMG00000130548
211066_x_at	PCDHGA1 /// PCDHGA10 /// PCDHGA11 /// PCDHGA12 /// PCDHGA2 /// PCDHGA3 /// PCDHGA4 /// PCDHGA5 /// PCDHGA6 /// PCDHGA7 /// PCDHGA8 /// PCDHGA9 /// PCDHGB1 /// PCDHGB2 /// PCDHGB3 /// PCDHGB4 /// PCDHGB5 /// PCDHGB6 /// PCDHGB7 /// PCDHGC3 /// PCDHGC4 /// PCDHGC5	5098 /// 8641 /// 9708 /// 26025 /// 56097 /// 56098 /// 56099 /// 56100 /// 56101 /// 56102 /// 56103 /// 56104 /// 56105 /// 56106 /// 56107 /// 56108 /// 56109 /// 56110 /// 56111 /// 56112 /// 56113 /// 56114	Hs.368160	ENSG00000081853 /// ENSG00000204956 /// ENSG00000240184 /// ENSG00000240764 /// ENSG00000242419 /// ENSG00000253159 /// ENSG00000253305 /// ENSG00000253485 /// ENSG00000253537 /// ENSG00000253731 /// ENSG00000253767 /// ENSG00000253846 /// ENSG00000253873 /// ENSG00000253910 /// ENSG00000253953 /// ENSG00000254122 /// ENSG00000254221 /// ENSG00000254245 /// ENSG00000261934 /// ENSG00000262209 ///…
211340_s_at	MCAM	4162	Hs.599039	ENSG00000076706 /// OTTHUMG00000166197
211373_s_at	PSEN2	5664	Hs.25363	ENSG00000143801 /// OTTHUMG00000037563
211429_s_at	SERPINA1	5265	Hs.525557	ENSG00000197249 /// ENSG00000277377 /// OTTHUMG00000150355 /// OTTHUMG00000190244
211458_s_at	GABARAPL1 /// GABARAPL3	23710 /// 23766	Hs.524250 /// Hs.592014	ENSG00000139112 /// OTTHUMG00000168411
211628_x_at	FTH1P5	2509	Hs.453583	---
211986_at	AHNAK	79026	Hs.502756	ENSG00000124942 /// OTTHUMG00000167558
212014_x_at	CD44	960	Hs.502328	ENSG00000026508 /// OTTHUMG00000044388
212063_at	CD44	960	Hs.502328	ENSG00000026508 /// OTTHUMG00000044388
212096_s_at	MTUS1	57509	Hs.7946	ENSG00000129422 /// OTTHUMG00000163756
212154_at	SDC2	6383	Hs.1501	ENSG00000169439 /// OTTHUMG00000164689
212157_at	SDC2	6383	Hs.1501	ENSG00000169439 /// OTTHUMG00000164689
212158_at	SDC2	6383	Hs.1501	ENSG00000169439 /// OTTHUMG00000164689
212183_at	NUDT4	11163	Hs.506325	ENSG00000173598 /// OTTHUMG00000170155
212185_x_at	MT2A	4502	Hs.534330	ENSG00000125148 /// OTTHUMG00000133281
212192_at	KCTD12	115207	Hs.644125	ENSG00000178695 /// OTTHUMG00000017096
212221_x_at	IDS	3423	Hs.460960	ENSG00000010404 /// OTTHUMG00000022615
212223_at	IDS	3423	Hs.460960	ENSG00000010404 /// OTTHUMG00000022615
212285_s_at	AGRN	375790	Hs.273330	ENSG00000188157 /// OTTHUMG00000040778
212298_at	NRP1	8829	Hs.131704	ENSG00000099250 /// OTTHUMG00000019343
212314_at	SEL1L3	23231	Hs.479384	ENSG00000091490 /// OTTHUMG00000160331
212334_at	GNS	2799	Hs.334534	ENSG00000135677 /// OTTHUMG00000168819
212335_at	GNS	2799	Hs.334534	ENSG00000135677 /// OTTHUMG00000168819
212364_at	MYO1B	4430	Hs.439620	ENSG00000128641 /// OTTHUMG00000132718
212450_at	SECISBP2L	9728	Hs.9997	ENSG00000138593 /// OTTHUMG00000172194
212451_at	SECISBP2L	9728	Hs.9997	ENSG00000138593 /// OTTHUMG00000172194
212473_s_at	MICAL2	9645	Hs.501928	ENSG00000133816 /// OTTHUMG00000165744
212501_at	CEBPB	1051	Hs.719041	ENSG00000172216 /// OTTHUMG00000032715
212535_at	MEF2A	4205	Hs.268675	ENSG00000068305
212552_at	HPCAL1	3241	Hs.580427	ENSG00000115756 /// OTTHUMG00000090451
212572_at	STK38L	23012	Hs.184523	ENSG00000211455 /// OTTHUMG00000169284
212614_at	ARID5B	84159	Hs.535297	ENSG00000150347 /// OTTHUMG00000018298
212646_at	RFTN1	23180	Hs.98910	ENSG00000131378 /// OTTHUMG00000156973
212657_s_at	IL1RN	3557	Hs.81134	ENSG00000136689 /// OTTHUMG00000131341
212687_at	LIMS1	3987	Hs.535619 /// Hs.597715	ENSG00000169756 /// OTTHUMG00000130983
212762_s_at	TCF7L2	6934	Hs.593995	ENSG00000148737 /// OTTHUMG00000019070
212765_at	CAMSAP2	23271	Hs.23585	ENSG00000118200 /// OTTHUMG00000035740
212884_x_at	APOE	348	Hs.110675 /// Hs.654439	ENSG00000130203 /// OTTHUMG00000128901
212907_at	SLC30A1	7779	Hs.519469	ENSG00000170385 /// OTTHUMG00000036995
212912_at	RPS6KA2	6196	Hs.655277	ENSG00000071242 /// OTTHUMG00000016007
212956_at	TBC1D9	23158	Hs.480819	ENSG00000109436 /// OTTHUMG00000161405
213056_at	FRMD4B	23150	Hs.709671	ENSG00000114541 /// OTTHUMG00000158772
213135_at	TIAM1	7074	Hs.517228	ENSG00000156299 /// OTTHUMG00000084869
213191_at	TICAM1	148022	Hs.29344	ENSG00000127666 /// OTTHUMG00000180248
213198_at	ACVR1B	91	Hs.438918	ENSG00000135503 /// OTTHUMG00000167920
213225_at	PPM1B	5495	Hs.416769	ENSG00000138032 /// OTTHUMG00000128757
213241_at	PLXNC1	10154	Hs.584845	ENSG00000136040 /// OTTHUMG00000170235
213275_x_at	CTSB	1508	Hs.520898	ENSG00000164733 /// OTTHUMG00000090799
213281_at	JUN	3725	Hs.696684	---
213482_at	DOCK3	1795	Hs.476284	ENSG00000088538 /// OTTHUMG00000156892
213503_x_at	ANXA2	302	Hs.511605 /// Hs.675947	ENSG00000182718 /// OTTHUMG00000132763
213624_at	SMPDL3A	10924	Hs.486357	ENSG00000172594 /// OTTHUMG00000015490
213735_s_at	COX5B	1329	Hs.1342	ENSG00000135940 /// OTTHUMG00000130548
213844_at	HOXA5	3202	Hs.655218	ENSG00000106004 /// OTTHUMG00000023214
213848_at	DUSP7	1849	Hs.591664	ENSG00000164086 /// OTTHUMG00000157819
213895_at	EMP1	2012	---	ENSG00000134531 /// OTTHUMG00000168775
213931_at	ID2 /// ID2B	3398 /// 84099	Hs.180919 /// Hs.591670 /// Hs.726053	ENSG00000115738 /// OTTHUMG00000112454
213982_s_at	RABGAP1L	9910	Hs.744937	ENSG00000152061 /// OTTHUMG00000034899
214028_x_at	TDRD3	81550	Hs.525061	---
214068_at	BEAN1	146227	Hs.97805	ENSG00000166546 /// OTTHUMG00000173370
214211_at	FTH1	2495	Hs.524910	ENSG00000167996 /// OTTHUMG00000166217
214467_at	GPR65	8477	Hs.443243	ENSG00000140030
214639_s_at	HOXA1	3198	Hs.67397	ENSG00000105991 /// OTTHUMG00000023207
214735_at	IPCEF1	26034	Hs.146100	---
214748_at	N4BP2L2	10443	Hs.507680	ENSG00000244754 /// OTTHUMG00000016700
214841_at	CNIH3	149111	Hs.731723	ENSG00000143786 /// OTTHUMG00000037634
214848_at	YWHAZ	7534	Hs.593532	ENSG00000164924 /// OTTHUMG00000134291
214934_at	ATP9B	374868	Hs.465475	ENSG00000166377 /// OTTHUMG00000132898
214965_at	SPATA2L	124044	Hs.374556	ENSG00000158792 /// OTTHUMG00000138047
215071_s_at	HIST1H2AC	8334	---	ENSG00000180573 /// OTTHUMG00000014428
215111_s_at	TSC22D1	8848	Hs.436383	ENSG00000102804 /// OTTHUMG00000016838
215235_at	SPTAN1	6709	Hs.372331	ENSG00000197694 /// OTTHUMG00000020754
215398_at	---	---	Hs.657062	---
215767_at	ZNF804A	91752	Hs.159528	ENSG00000170396 /// OTTHUMG00000132625
215813_s_at	PTGS1	5742	Hs.201978	ENSG00000095303 /// OTTHUMG00000020605
215836_s_at	PCDHGA1 /// PCDHGA10 /// PCDHGA11 /// PCDHGA12 /// PCDHGA2 /// PCDHGA3 /// PCDHGA4 /// PCDHGA5 /// PCDHGA6 /// PCDHGA7 /// PCDHGA8 /// PCDHGA9 /// PCDHGB1 /// PCDHGB2 /// PCDHGB3 /// PCDHGB4 /// PCDHGB5 /// PCDHGB6 /// PCDHGB7 /// PCDHGC3 /// PCDHGC4 /// PCDHGC5	5098 /// 8641 /// 9708 /// 26025 /// 56097 /// 56098 /// 56099 /// 56100 /// 56101 /// 56102 /// 56103 /// 56104 /// 56105 /// 56106 /// 56107 /// 56108 /// 56109 /// 56110 /// 56111 /// 56112 /// 56113 /// 56114	Hs.368160	ENSG00000081853 /// ENSG00000204956 /// ENSG00000240184 /// ENSG00000240764 /// ENSG00000242419 /// ENSG00000253159 /// ENSG00000253305 /// ENSG00000253485 /// ENSG00000253537 /// ENSG00000253731 /// ENSG00000253767 /// ENSG00000253846 /// ENSG00000253873 /// ENSG00000253910 /// ENSG00000253953 /// ENSG00000254122 /// ENSG00000254221 /// ENSG00000254245 /// ENSG00000261934 /// ENSG00000262209 ///…
215945_s_at	TRIM2	23321	Hs.435711	ENSG00000109654 /// OTTHUMG00000155991
216236_s_at	SLC2A14 /// SLC2A3	6515 /// 144195	Hs.419240 /// Hs.655169	ENSG00000059804 /// ENSG00000173262 /// OTTHUMG00000133685 /// OTTHUMG00000168463
216331_at	ITGA7	3679	Hs.524484	ENSG00000135424 /// OTTHUMG00000170699
216336_x_at	MT1E	4493	---	---
216442_x_at	FN1	2335	Hs.203717	ENSG00000115414 /// OTTHUMG00000133054
216834_at	RGS1	5996	---	---
217121_at	TNKS	8658	Hs.370267	---
217388_s_at	KYNU	8942	Hs.470126	ENSG00000115919 /// OTTHUMG00000131829
217728_at	S100A6	6277	Hs.275243	ENSG00000197956 /// OTTHUMG00000013549
217730_at	TMBIM1	64114	Hs.591605	ENSG00000135926 /// OTTHUMG00000133105
217733_s_at	TMSB10	9168	Hs.446574 /// Hs.612032	ENSG00000034510 /// OTTHUMG00000130027
217757_at	A2M	2	Hs.212838	---
217767_at	C3	718	Hs.529053	ENSG00000125730 /// OTTHUMG00000150335
217776_at	RDH11	51109	Hs.719925	ENSG00000072042 /// OTTHUMG00000171196
217820_s_at	ENAH	55740	Hs.497893	ENSG00000154380 /// OTTHUMG00000037742
217853_at	TNS3	64759	Hs.520814	ENSG00000136205 /// OTTHUMG00000074075
217858_s_at	ARMCX3	51566	Hs.592225	ENSG00000102401 /// OTTHUMG00000022035
217911_s_at	BAG3	9531	Hs.523309	ENSG00000151929 /// OTTHUMG00000019155
217979_at	TSPAN13	27075	Hs.364544	---
217995_at	SQRDL	58472	Hs.511251	ENSG00000137767 /// OTTHUMG00000131476
217996_at	PHLDA1	22822	Hs.602085	ENSG00000139289 /// OTTHUMG00000169783
217999_s_at	PHLDA1	22822	Hs.602085	ENSG00000139289 /// OTTHUMG00000169783
218024_at	MPC1	51660	Hs.172755	ENSG00000060762 /// OTTHUMG00000015999
218035_s_at	RBM47	54502	Hs.518727	ENSG00000163694 /// OTTHUMG00000128598
218175_at	CCDC92	80212	Hs.713131	ENSG00000119242 /// ENSG00000275035 /// OTTHUMG00000168725 /// OTTHUMG00000190808
218196_at	OSTM1	28962	Hs.226780 /// Hs.745455	ENSG00000081087 /// OTTHUMG00000015317
218217_at	SCPEP1	59342	Hs.514950	ENSG00000121064 /// OTTHUMG00000178129
218304_s_at	OSBPL11	114885	Hs.477440	ENSG00000144909 /// OTTHUMG00000159571
218436_at	SIL1	64374	Hs.483521	ENSG00000120725 /// OTTHUMG00000129226
218477_at	TMEM14A	28978	Hs.94896	ENSG00000096092 /// OTTHUMG00000014856
218501_at	ARHGEF3	50650	Hs.476402	ENSG00000163947 /// OTTHUMG00000158857
218559_s_at	MAFB	9935	Hs.169487	ENSG00000204103 /// OTTHUMG00000033052
218589_at	LPAR6	10161	Hs.123464	ENSG00000139679 /// OTTHUMG00000016895
218611_at	IER5	51278	Hs.15725	ENSG00000162783 /// OTTHUMG00000035178
218613_at	PSD3	23362	Hs.434255	ENSG00000156011 /// OTTHUMG00000163711
218667_at	PJA1	64219	Hs.522679	ENSG00000181191 /// OTTHUMG00000021753
218678_at	NES	10763	Hs.527971	ENSG00000132688 /// OTTHUMG00000034299
218718_at	PDGFC	56034	Hs.570855	ENSG00000145431 /// OTTHUMG00000161803
218723_s_at	RGCC	28984	Hs.507866	ENSG00000102760 /// OTTHUMG00000016796
218854_at	DSE	29940	Hs.458358	ENSG00000111817 /// OTTHUMG00000015434
218856_at	TNFRSF21	27242	Hs.443577	ENSG00000146072 /// OTTHUMG00000014796
218885_s_at	GALNT12	79695	Hs.47099	ENSG00000119514 /// OTTHUMG00000020348
219032_x_at	OPN3	23596	Hs.409081	ENSG00000054277 /// OTTHUMG00000039691
219099_at	TIGAR	57103	Hs.504545	ENSG00000078237
219157_at	KLHL2	11275	Hs.388668	ENSG00000109466 /// OTTHUMG00000161294
219159_s_at	SLAMF7	57823	Hs.517265	ENSG00000026751 /// OTTHUMG00000024008
219161_s_at	CKLF /// CKLF-CMTM1	51192 /// 100529251	Hs.15159 /// Hs.698621	ENSG00000217555 /// ENSG00000254788 /// OTTHUMG00000137504
219183_s_at	CYTH4	27128	Hs.170944	ENSG00000100055 /// OTTHUMG00000150562
219202_at	RHBDF2	79651	Hs.464157	ENSG00000129667 /// OTTHUMG00000180180
219225_at	PGBD5	79605	Hs.520463	OTTHUMG00000037759
219257_s_at	SPHK1	8877	Hs.68061	ENSG00000176170 /// OTTHUMG00000180177
219279_at	DOCK10	55619	Hs.46578	---
219344_at	SLC29A3	55315	Hs.438419	ENSG00000198246 /// OTTHUMG00000018424
219369_s_at	OTUB2	78990	Hs.278815	ENSG00000089723 /// ENSG00000277276 /// OTTHUMG00000171300 /// OTTHUMG00000190225
219385_at	SLAMF8	56833	Hs.438683	---
219386_s_at	SLAMF8	56833	Hs.438683	ENSG00000158714 /// OTTHUMG00000035433
219410_at	TMEM45A	55076	Hs.658956	ENSG00000181458 /// OTTHUMG00000150327
219462_at	TMEM53	79639	Hs.22157	ENSG00000126106 /// OTTHUMG00000007833
219506_at	C1orf54	79630	Hs.91283	ENSG00000118292 /// OTTHUMG00000012546
219509_at	MYOZ1	58529	Hs.238756	ENSG00000177791 /// OTTHUMG00000018466
219557_s_at	NRIP3	56675	Hs.523467	ENSG00000175352 /// OTTHUMG00000165680
219648_at	MREG	55686	Hs.620391	ENSG00000118242
219699_at	LGI2	55203	Hs.12488	ENSG00000153012 /// OTTHUMG00000097749
219760_at	LIN7B	64130	Hs.221737	ENSG00000104863 /// OTTHUMG00000134288
219806_s_at	SMCO4	56935	Hs.438064	ENSG00000166002 /// OTTHUMG00000167442
219874_at	SLC12A8	84561	Hs.658514	---
219892_at	TM6SF1	53346	Hs.513094	ENSG00000136404 /// OTTHUMG00000147365
220016_at	AHNAK	79026	Hs.502756	ENSG00000124942 /// OTTHUMG00000167558
220255_at	FANCE	2178	Hs.302003	ENSG00000112039 /// OTTHUMG00000014565
220304_s_at	CNGB3	54714	Hs.154433	ENSG00000170289 /// OTTHUMG00000163738
220326_s_at	ARHGEF40	55701	Hs.35125	ENSG00000165801 /// OTTHUMG00000171359
220346_at	MTHFD2L	441024	Hs.740700	ENSG00000163738 /// OTTHUMG00000157135
221012_s_at	TRIM8	81603	Hs.336810	ENSG00000171206 /// OTTHUMG00000018964
221058_s_at	CKLF	51192	Hs.15159	ENSG00000217555 /// OTTHUMG00000137504
221210_s_at	NPL	80896	Hs.496969	ENSG00000135838 /// OTTHUMG00000035321
221266_s_at	DCSTAMP	81501	Hs.652230	ENSG00000164935 /// OTTHUMG00000164890
221504_s_at	ATP6V1H	51606	Hs.491737	ENSG00000047249 /// OTTHUMG00000164231
221530_s_at	BHLHE41	79365	Hs.177841	ENSG00000123095 /// OTTHUMG00000169174
221601_s_at	FCMR	9214	Hs.744273	ENSG00000162894 /// OTTHUMG00000036457
221653_x_at	APOL2	23780	Hs.474740	ENSG00000128335 /// OTTHUMG00000150634
221760_at	MAN1A1	4121	Hs.102788	ENSG00000111885 /// OTTHUMG00000015472
221790_s_at	LDLRAP1	26119	Hs.590911	ENSG00000157978 /// OTTHUMG00000007386
221824_s_at	MARCH8	220972	Hs.499489	ENSG00000165406 /// ENSG00000278545 /// OTTHUMG00000019345 /// OTTHUMG00000174848
221840_at	PTPRE	5791	Hs.127022	ENSG00000132334 /// OTTHUMG00000019254
221973_at	LOC100506076 /// LOC100506123	100506076 /// 100506123	Hs.720604	---
222024_s_at	AKAP13	11214	Hs.459211 /// Hs.710656	ENSG00000170776 /// OTTHUMG00000172205
222025_s_at	OPLAH	26873	Hs.305882	ENSG00000178814 /// OTTHUMG00000165435
222218_s_at	PILRA	29992	Hs.444407	ENSG00000085514 /// OTTHUMG00000155248
222353_at	LIMD1	8994	Hs.193370	---
31874_at	GAS2L1	10634	Hs.322852	ENSG00000185340 /// OTTHUMG00000151108
34408_at	RTN2	6253	Hs.47517	ENSG00000125744 /// OTTHUMG00000182123
36711_at	MAFF	23764	Hs.517617	ENSG00000185022 /// OTTHUMG00000151163
37152_at	PPARD	5467	Hs.696032	ENSG00000112033 /// OTTHUMG00000014567
38037_at	HBEGF	1839	Hs.799	ENSG00000113070 /// OTTHUMG00000129496
39248_at	AQP3	360	Hs.234642	ENSG00000165272 /// OTTHUMG00000019769
39402_at	IL1B	3553	Hs.126256	ENSG00000125538 /// OTTHUMG00000131344
40472_at	LPCAT4	254531	Hs.352614	ENSG00000176454 /// OTTHUMG00000172349
41220_at	sep-09	10801	Hs.440932	ENSG00000184640 /// OTTHUMG00000177327
43511_s_at	ARRB1	408	Hs.503284	---
55692_at	ELMO2	63916	Hs.210469	ENSG00000062598 /// OTTHUMG00000033070
57082_at	LDLRAP1	26119	Hs.590911	ENSG00000157978 /// OTTHUMG00000007386
57715_at	CALHM2	51063	Hs.241545	ENSG00000138172 /// OTTHUMG00000018990
58780_s_at	ARHGEF40	55701	Hs.35125	ENSG00000165801 /// OTTHUMG00000171359
