# Supplementary material for: Repositioning of bromocriptine for treatment of acute myeloid leukemia
Source: J Transl Med. 2016 Sep 7;14(1):261. doi: 10.1186/s12967-016-1007-5 (PMC5015257; doi:10.1186/s12967-016-1007-5)
Supplement: Supplementary file 2 — 10.1186/s12967-016-1007-5 Downregulated probe set upon AML differentiation. [file 12967_2016_1007_MOESM2_ESM.txt]

Probe Set ID	Gene Symbol	Entrez Gene ID	UniGene ID	Ensembl
200770_s_at	LAMC1	3915	Hs.609663	ENSG00000135862 /// OTTHUMG00000035418
200771_at	LAMC1	3915	Hs.609663	ENSG00000135862 /// OTTHUMG00000035418
200818_at	ATP5O	539	Hs.409140	ENSG00000241837 /// OTTHUMG00000065186
200834_s_at	RPS21	6227	Hs.190968	ENSG00000171858 /// OTTHUMG00000032915
200862_at	DHCR24	1718	Hs.498727	ENSG00000116133 /// OTTHUMG00000009989
200941_at	HSBP1	3281	Hs.250899	ENSG00000230989 /// OTTHUMG00000176653
200994_at	IPO7	10527	Hs.744911	ENSG00000205339 /// OTTHUMG00000165753
201034_at	ADD3	120	Hs.501012	ENSG00000148700 /// OTTHUMG00000019032
201045_s_at	RAB6A	5870	Hs.503222	ENSG00000175582 /// OTTHUMG00000134308
201080_at	PIP4K2B	8396	Hs.260603	ENSG00000276293 /// ENSG00000277292
201145_at	HAX1	10456	Hs.199625	ENSG00000143575 /// OTTHUMG00000035978
201178_at	FBXO7	25793	Hs.5912	ENSG00000100225 /// OTTHUMG00000030674
201183_s_at	CHD4	1108	Hs.162233	ENSG00000111642 /// OTTHUMG00000169164
201246_s_at	OTUB1	55611	Hs.473788	ENSG00000167770 /// OTTHUMG00000167786
201258_at	RPS16	6217	Hs.397609	ENSG00000105193 /// OTTHUMG00000182972
201317_s_at	PSMA2	5683	Hs.333786	ENSG00000106588 /// OTTHUMG00000023916
201383_s_at	NBR1	4077	Hs.277721	ENSG00000188554 /// OTTHUMG00000180878
201592_at	EIF3H	8667	Hs.492599	ENSG00000147677 /// OTTHUMG00000164919
201693_s_at	EGR1	1958	Hs.326035	ENSG00000120738 /// OTTHUMG00000129197
201819_at	SCARB1	949	Hs.731377	ENSG00000073060 /// OTTHUMG00000168544
201820_at	KRT5	3852	Hs.433845	ENSG00000186081 /// OTTHUMG00000169657
201863_at	FAM32A	26017	Hs.631614	ENSG00000105058 /// OTTHUMG00000182279
201965_s_at	SETX	23064	Hs.460317	ENSG00000107290 /// OTTHUMG00000020834
202056_at	KPNA1	3836	Hs.161008	ENSG00000114030 /// OTTHUMG00000159487
202081_at	IER2	9592	Hs.501629	ENSG00000160888 /// OTTHUMG00000180790
202134_s_at	WWTR1	25937	Hs.477921	ENSG00000018408 /// OTTHUMG00000159614
202162_s_at	CNOT8	9337	Hs.26703	ENSG00000155508 /// OTTHUMG00000130192
202164_s_at	CNOT8	9337	Hs.26703	ENSG00000155508 /// OTTHUMG00000130192
202201_at	BLVRB	645	Hs.515785	ENSG00000090013 /// OTTHUMG00000182593
202280_at	---	---	---	---
202308_at	SREBF1	6720	Hs.592123	ENSG00000072310 /// OTTHUMG00000059313
202332_at	CSNK1E /// LOC400927-CSNK1E	1454 /// 102800317	Hs.474833	ENSG00000213923 /// OTTHUMG00000151135
202383_at	KDM5C	8242	Hs.631768	ENSG00000126012 /// OTTHUMG00000021606
202466_at	PAPD7	11044	Hs.481542	ENSG00000112941 /// OTTHUMG00000090457
202566_s_at	SVIL	6840	Hs.499209	ENSG00000197321 /// OTTHUMG00000017882
202697_at	NUDT21	11051	Hs.528834	ENSG00000167005 /// OTTHUMG00000133240
202845_s_at	RALBP1	10928	Hs.528993	ENSG00000017797 /// OTTHUMG00000131596
202864_s_at	SP100	6672	Hs.369056	ENSG00000067066 /// OTTHUMG00000133203
202894_at	EPHB4	2050	Hs.437008	ENSG00000196411 /// OTTHUMG00000157040
202935_s_at	SOX9	6662	Hs.647409	ENSG00000125398 /// OTTHUMG00000166300
202953_at	C1QB	713	Hs.8986	ENSG00000173369 /// OTTHUMG00000002896
202999_s_at	LOXL2	4017	Hs.626637	---
203013_at	ECD	11319	Hs.631822	ENSG00000122882
203029_s_at	PTPRN2	5799	Hs.490789	ENSG00000155093 /// OTTHUMG00000152646
203049_s_at	TTC37	9652	Hs.482868	ENSG00000198677 /// OTTHUMG00000121165
203112_s_at	NELFA	7469	Hs.21771	ENSG00000185049 /// OTTHUMG00000089967
203156_at	AKAP11	11215	Hs.105105	ENSG00000023516 /// OTTHUMG00000016805
203264_s_at	ARHGEF9	23229	Hs.54697	ENSG00000131089 /// OTTHUMG00000021700
203279_at	EDEM1	9695	Hs.224616	ENSG00000134109 /// OTTHUMG00000154896
203309_s_at	HPS1	3257	Hs.404568	ENSG00000107521 /// OTTHUMG00000018876
203384_s_at	GOLGA1	2800	Hs.133469	ENSG00000136935 /// OTTHUMG00000020665
203388_at	ARRB2	409	Hs.435811	ENSG00000141480 /// OTTHUMG00000090759
203399_x_at	PSG3	5671	Hs.654413	ENSG00000221826 /// OTTHUMG00000151120
203423_at	RBP1	5947	Hs.529571	ENSG00000114115 /// OTTHUMG00000155751
203437_at	TMEM11	8834	Hs.592945	ENSG00000178307 /// OTTHUMG00000178971
203472_s_at	SLCO2B1	11309	Hs.7884	ENSG00000137491 /// OTTHUMG00000165420
203490_at	ELF4	2000	Hs.271940	---
203538_at	CAMLG	819	Hs.529846	ENSG00000164615 /// OTTHUMG00000129116
203614_at	UTP14C	9724	Hs.512963	ENSG00000253797 /// OTTHUMG00000164353
203699_s_at	DIO2	1734	Hs.202354	ENSG00000211448 /// OTTHUMG00000171443
203842_s_at	MAPRE3	22924	Hs.515860	ENSG00000084764 /// OTTHUMG00000097067
203854_at	CFI	3426	Hs.312485	ENSG00000205403 /// OTTHUMG00000161109
203905_at	PARN	5073	Hs.253197	ENSG00000140694 /// ENSG00000274829 /// OTTHUMG00000173199 /// OTTHUMG00000191069
203923_s_at	CYBB	1536	Hs.292356	ENSG00000165168 /// OTTHUMG00000033175
203941_at	INTS9	55756	Hs.162397	ENSG00000104299 /// OTTHUMG00000164030
204045_at	TCEAL1	9338	Hs.95243	---
204114_at	NID2	22795	Hs.369840	ENSG00000087303 /// OTTHUMG00000140298
204142_at	ENOSF1	55556	Hs.731510	ENSG00000132199 /// OTTHUMG00000131470
204197_s_at	RUNX3	864	Hs.170019	ENSG00000020633 /// OTTHUMG00000003316
204233_s_at	CHKA	1119	Hs.77221	ENSG00000110721 /// OTTHUMG00000167424
204241_at	ACOX3	8310	Hs.479122	ENSG00000087008 /// OTTHUMG00000090509
204261_s_at	PSEN2	5664	Hs.25363	ENSG00000143801 /// OTTHUMG00000037563
204307_at	TECPR2	9895	Hs.195667	ENSG00000196663 /// OTTHUMG00000171776
204335_at	CCDC94	55702	Hs.21811	ENSG00000105248 /// OTTHUMG00000181867
204400_at	EFS	10278	Hs.24587	ENSG00000100842 /// OTTHUMG00000028741
204424_s_at	LMO3	55885	Hs.504908	ENSG00000048540 /// OTTHUMG00000168837
204474_at	ZNF142	7701	Hs.657969	ENSG00000115568 /// OTTHUMG00000154736
204523_at	ZNF140	7699	Hs.181552	ENSG00000196387 /// OTTHUMG00000167942
204572_s_at	PIN4	5303	Hs.655623	ENSG00000102309 /// OTTHUMG00000021811
204606_at	CCL21	6366	Hs.57907	ENSG00000137077 /// OTTHUMG00000019838
204644_at	ENOX2	10495	Hs.171458	ENSG00000165675 /// OTTHUMG00000022401
204648_at	NPR1	4881	Hs.490330	ENSG00000169418 /// OTTHUMG00000037085
204721_s_at	DNAJC6	9829	Hs.647643	ENSG00000116675 /// OTTHUMG00000009066
204760_s_at	NR1D1 /// THRA	7067 /// 9572	Hs.592130 /// Hs.724	ENSG00000126368 /// OTTHUMG00000133327
204800_s_at	DHRS12	79758	Hs.266728	ENSG00000102796 /// OTTHUMG00000016952
204801_s_at	DHRS12	79758	Hs.266728	ENSG00000102796 /// OTTHUMG00000016952
204886_at	PLK4	10733	Hs.172052	ENSG00000142731 /// OTTHUMG00000133301
204909_at	DDX6	1656	Hs.408461	ENSG00000110367 /// OTTHUMG00000166411
204993_at	GNAZ	2781	Hs.584760	ENSG00000128266 /// OTTHUMG00000150611
204997_at	GPD1	2819	Hs.524418	ENSG00000167588 /// OTTHUMG00000169813
205063_at	GEMIN2	8487	Hs.652307	ENSG00000092208 /// OTTHUMG00000028816
205083_at	AOX1	316	Hs.406238	---
205093_at	PLEKHA6	22874	Hs.253146	---
205109_s_at	ARHGEF4	50649	Hs.469935	ENSG00000136002 /// OTTHUMG00000131657
205116_at	LAMA2	3908	Hs.200841	ENSG00000196569 /// OTTHUMG00000015545
205252_at	ZNF174	7727	Hs.155204	ENSG00000103343 /// OTTHUMG00000129358
205277_at	PRDM2	7799	Hs.371823	ENSG00000116731 /// OTTHUMG00000007917
205437_at	ZNF211	10520	Hs.590977	ENSG00000121417
205493_s_at	DPYSL4	10570	Hs.100058	ENSG00000151640 /// OTTHUMG00000019283
205505_at	GCNT1	2650	Hs.521568	---
205617_at	PRRG2	5639	Hs.35101	ENSG00000126460 /// OTTHUMG00000183153
205637_s_at	SH3GL3	6457	Hs.270055	ENSG00000140600 /// OTTHUMG00000147361
205868_s_at	PTPN11	5781	Hs.506852	ENSG00000179295 /// OTTHUMG00000134334
205973_at	FEZ1	9638	Hs.732083	---
206015_s_at	FOXJ3	22887	Hs.26023	ENSG00000198815 /// OTTHUMG00000007026
206060_s_at	PTPN22	26191	Hs.535276	ENSG00000134242 /// OTTHUMG00000011936
206080_at	PLCH2	9651	Hs.170156	ENSG00000149527 /// ENSG00000276429 /// OTTHUMG00000000719 /// OTTHUMG00000189594
206108_s_at	SRSF6	6431	Hs.725336	ENSG00000124193 /// OTTHUMG00000032502
206150_at	CD27	939	Hs.355307	ENSG00000139193 /// OTTHUMG00000168316
206173_x_at	FLJ10038 /// GABPB1	2553 /// 55056	Hs.654350	ENSG00000104064 /// OTTHUMG00000131642
206209_s_at	CA4	762	Hs.89485	ENSG00000167434 /// OTTHUMG00000179987
206242_at	TM4SF5	9032	Hs.184194	ENSG00000142484 /// OTTHUMG00000090776
206244_at	CR1	1378	Hs.334019	ENSG00000203710 /// OTTHUMG00000036311
206294_at	HSD3B2	3284	Hs.654399	ENSG00000203859 /// OTTHUMG00000012526
206359_at	SOCS3	9021	Hs.527973	ENSG00000184557
206412_at	FER	2241	Hs.221472	ENSG00000151422 /// OTTHUMG00000128751
206442_at	SEMG1	6406	Hs.1968	ENSG00000124233 /// OTTHUMG00000032565
206494_s_at	ITGA2B	3674	Hs.411312	ENSG00000005961 /// OTTHUMG00000177935
206495_s_at	HINFP	25988	Hs.504091	ENSG00000172273 /// OTTHUMG00000166168
206504_at	CYP24A1	1591	Hs.89663	---
206518_s_at	RGS9	8787	Hs.664380	ENSG00000108370 /// OTTHUMG00000179349
206602_s_at	HOXD3 /// HOXD4	3232 /// 3233	Hs.93574	ENSG00000128652 /// ENSG00000278500 /// OTTHUMG00000187566
206632_s_at	APOBEC3B	9582	Hs.226307	ENSG00000179750 /// OTTHUMG00000151085
206659_at	---	---	---	---
206766_at	ITGA10	8515	Hs.158237	ENSG00000143127 /// OTTHUMG00000013751
206781_at	DNAJC4	3338	---	---
206798_x_at	DLEC1	9940	Hs.714499	ENSG00000008226 /// OTTHUMG00000131085
206820_at	AGFG2	3268	Hs.521083	---
206823_at	L3MBTL1	26013	---	ENSG00000185513 /// OTTHUMG00000032503
206962_x_at	---	---	---	---
207001_x_at	TSC22D3	1831	Hs.522074	ENSG00000157514 /// OTTHUMG00000022168
207087_x_at	ANK1	286	Hs.654438	ENSG00000029534 /// OTTHUMG00000150281
207138_at	PHF2	5253	---	---
207174_at	GPC5	2262	Hs.655675	ENSG00000179399 /// OTTHUMG00000017200
207200_at	OTC	5009	Hs.117050	ENSG00000036473 /// OTTHUMG00000022727
207258_at	DSCR4	10281	Hs.744972	ENSG00000184029 /// OTTHUMG00000086673
207263_x_at	VEZT	55591	---	ENSG00000028203 /// OTTHUMG00000170182
207287_at	BIN3-IT1	80094	Hs.675917	---
207306_at	TCF15	6939	Hs.437	ENSG00000125878 /// OTTHUMG00000031640
207334_s_at	TGFBR2	7048	Hs.82028	ENSG00000163513 /// OTTHUMG00000130569
207339_s_at	LTB	4050	Hs.376208	ENSG00000204487 /// ENSG00000206437 /// ENSG00000223448 /// ENSG00000227507 /// ENSG00000231314 /// ENSG00000236237 /// ENSG00000236925 /// ENSG00000238114 /// OTTHUMG00000031136 /// OTTHUMG00000031416 /// OTTHUMG00000040405 /// OTTHUMG00000148787 /// OTTHUMG00000149004 /// OTTHUMG00000149287 /// OTTHUMG00000149518 /// OTTHUMG00000149956
207352_s_at	GABRB2	2561	Hs.303527	ENSG00000145864
207374_at	PLSCR2	57047	Hs.744414	ENSG00000163746 /// OTTHUMG00000159429
207448_at	POFUT2	23275	Hs.592164	ENSG00000186866 /// OTTHUMG00000084874
207500_at	CASP5	838	Hs.213327	ENSG00000137757 /// OTTHUMG00000048073
207531_at	CRYGC	1420	Hs.72910	ENSG00000163254 /// OTTHUMG00000132942
207597_at	ADAM18	8749	Hs.127930	ENSG00000168619 /// ENSG00000278548 /// OTTHUMG00000164040 /// OTTHUMG00000190621
207646_s_at	CDY1 /// CDY1B /// CDY2A /// CDY2B	9085 /// 9426 /// 203611 /// 253175	Hs.159281 /// Hs.251375 /// Hs.532657 /// Hs.562095	ENSG00000129873 /// ENSG00000172288 /// ENSG00000172352 /// ENSG00000182415 /// OTTHUMG00000041652 /// OTTHUMG00000041657 /// OTTHUMG00000045037 /// OTTHUMG00000045274
207661_s_at	SH3PXD2A	9644	Hs.678727	ENSG00000107957 /// OTTHUMG00000018997
207669_at	KRT83	3889	Hs.720768	---
207670_at	KRT85	3891	Hs.182507	ENSG00000135443 /// OTTHUMG00000169633
207715_at	CRYGB	1419	Hs.248102	ENSG00000182187 /// OTTHUMG00000132941
207758_at	---	---	---	---
207766_at	CDKL1	8814	Hs.679430	ENSG00000100490 /// OTTHUMG00000140290
207920_x_at	ZFX	7543	Hs.336681	ENSG00000005889 /// OTTHUMG00000021264
207941_s_at	RBM39	9584	Hs.282901	ENSG00000131051 /// OTTHUMG00000032358
208031_s_at	RFX2	5990	Hs.465709	ENSG00000087903 /// OTTHUMG00000180711
208045_at	---	---	---	---
208047_s_at	NAB1	4664	Hs.107474	ENSG00000138386 /// OTTHUMG00000132689
208057_s_at	GLI2	2736	Hs.111867	ENSG00000074047 /// OTTHUMG00000153741
208059_at	CCR8	1237	Hs.113222	---
208066_s_at	GTF2B	2959	Hs.481852	ENSG00000137947 /// OTTHUMG00000010611
208235_x_at	GAGE12D /// GAGE12F /// GAGE12G /// GAGE12I /// GAGE2D /// GAGE2E /// GAGE4 /// GAGE5 /// GAGE6 /// GAGE7	2576 /// 2577 /// 2578 /// 2579 /// 26748 /// 26749 /// 645073 /// 729408 /// 100008586 /// 100132399	Hs.460641 /// Hs.632808 /// Hs.695912	ENSG00000215269 /// ENSG00000236362 /// OTTHUMG00000024147 /// OTTHUMG00000024148 /// OTTHUMG00000067394
208253_at	SIGLEC8	27181	Hs.447899	ENSG00000105366 /// OTTHUMG00000182776
208316_s_at	OCRL	4952	Hs.126357	ENSG00000122126 /// OTTHUMG00000022706
208400_at	GLP1R	2740	Hs.389103	ENSG00000112164 /// OTTHUMG00000014638
208414_s_at	HOXB3	3213	Hs.654560	ENSG00000120093 /// OTTHUMG00000159922
208417_at	FGF6	2251	Hs.166015	ENSG00000111241 /// OTTHUMG00000168242
208430_s_at	DTNA	1837	Hs.643454	ENSG00000134769 /// OTTHUMG00000132309
208456_s_at	RRAS2	22800	Hs.502004	ENSG00000133818 /// OTTHUMG00000165756
208468_at	SOX21	11166	Hs.187577	ENSG00000125285 /// OTTHUMG00000017209
208499_s_at	DNAJC3	5611	Hs.59214	ENSG00000102580 /// OTTHUMG00000017227
208524_at	GPR15	2838	Hs.563128	ENSG00000154165 /// OTTHUMG00000160017
208534_s_at	LOC102724229 /// RASA4 /// RASA4B /// RASA4CP	10156 /// 401331 /// 100271927 /// 102724229	Hs.530089 /// Hs.632627	ENSG00000105808 /// ENSG00000170667 /// OTTHUMG00000022944 /// OTTHUMG00000150383
208535_x_at	COL13A1	1305	Hs.695934	ENSG00000197467 /// OTTHUMG00000018394
208732_at	RAB2A	5862	Hs.369017	ENSG00000104388 /// OTTHUMG00000134298
208760_at	UBE2I	7329	Hs.302903	ENSG00000103275 /// OTTHUMG00000186701
208824_x_at	CDK16	5127	Hs.496068	ENSG00000102225 /// OTTHUMG00000021438
208851_s_at	THY1	7070	Hs.644697	ENSG00000154096 /// OTTHUMG00000166202
208866_at	CSNK1A1	1452	Hs.529862	ENSG00000113712 /// OTTHUMG00000163463
208888_s_at	NCOR2	9612	Hs.137510	ENSG00000196498 /// OTTHUMG00000150455
208901_s_at	TOP1	7150	Hs.472737	ENSG00000198900 /// OTTHUMG00000033057
208932_at	PPP4C	5531	Hs.534338	ENSG00000149923 /// OTTHUMG00000132113
208940_at	SEPHS1	22929	Hs.124027	ENSG00000086475 /// OTTHUMG00000017696
208942_s_at	SEC62	7095	Hs.744859	ENSG00000008952 /// OTTHUMG00000158753
209050_s_at	RALGDS	5900	Hs.106185	ENSG00000160271 /// OTTHUMG00000020858
209111_at	RNF5 /// RNF5P1	6048 /// 286140	Hs.512071 /// Hs.731774	ENSG00000183574 /// ENSG00000204308 /// ENSG00000223767 /// ENSG00000225452 /// ENSG00000227277 /// ENSG00000228405 /// ENSG00000228907 /// OTTHUMG00000012692 /// OTTHUMG00000031093 /// OTTHUMG00000031363 /// OTTHUMG00000137673 /// OTTHUMG00000148808 /// OTTHUMG00000149318 /// OTTHUMG00000149565
209149_s_at	TM9SF1	10548	Hs.91586	ENSG00000100926 /// OTTHUMG00000029322
209229_s_at	PPP6R1	22870	Hs.515610	ENSG00000105063 /// OTTHUMG00000180704
209271_at	BPTF	2186	Hs.444200	ENSG00000171634 /// OTTHUMG00000132254
209359_x_at	LOC100506403 /// RUNX1	861 /// 100506403	Hs.149261	ENSG00000159216 /// OTTHUMG00000086299
209393_s_at	EIF4E2	9470	Hs.292026	ENSG00000135930 /// OTTHUMG00000133256
209397_at	ME2	4200	Hs.233119	ENSG00000082212 /// OTTHUMG00000132694
209491_s_at	AMPD3	272	Hs.501890	ENSG00000133805 /// OTTHUMG00000165682
209523_at	TAF2	6873	Hs.122752	ENSG00000064313 /// OTTHUMG00000165009
209578_s_at	POFUT2	23275	Hs.592164	ENSG00000186866 /// OTTHUMG00000084874
209719_x_at	SERPINB3	6317	Hs.227948	ENSG00000057149 /// OTTHUMG00000060403
209910_at	SLC25A16	8034	---	---
209958_s_at	BBS9	27241	Hs.372360	ENSG00000122507 /// OTTHUMG00000128659
210175_at	GCFC2	6936	Hs.303808	ENSG00000005436 /// OTTHUMG00000129989
210346_s_at	CLK4	57396	Hs.406557	ENSG00000113240 /// OTTHUMG00000130893
210354_at	IFNG	3458	Hs.856	ENSG00000111537 /// OTTHUMG00000169113
210372_s_at	TPD52L1	7164	Hs.591347	ENSG00000111907
210445_at	FABP6	2172	Hs.519719	ENSG00000170231 /// OTTHUMG00000130329
210463_x_at	TRMT1	55621	Hs.515169	ENSG00000104907 /// OTTHUMG00000180730
210539_at	TTLL5	23093	---	ENSG00000119685 /// OTTHUMG00000171611
210544_s_at	ALDH3A2	224	Hs.499886	ENSG00000072210 /// OTTHUMG00000059471
210551_s_at	ASMT	438	Hs.522572	ENSG00000196433 /// OTTHUMG00000021065
210563_x_at	CFLAR	8837	Hs.390736	ENSG00000003402 /// OTTHUMG00000132819
210643_at	TNFSF11	8600	Hs.333791	ENSG00000120659
210647_x_at	PLA2G6	8398	Hs.170479	ENSG00000184381 /// OTTHUMG00000151246
210651_s_at	EPHB2	2048	Hs.523329	ENSG00000133216 /// OTTHUMG00000002881
210677_at	SOAT2	8435	Hs.656544	ENSG00000167780 /// OTTHUMG00000169774
210704_at	FEZ2	9637	---	ENSG00000171055 /// OTTHUMG00000152148
210727_at	CALCA	796	Hs.37058	ENSG00000110680 /// OTTHUMG00000159731
210741_at	ARHGEF12	23365	Hs.24598	ENSG00000196914 /// OTTHUMG00000166143
210819_x_at	DIO2	1734	Hs.202354	ENSG00000211448 /// OTTHUMG00000171443
210852_s_at	AASS	10157	Hs.156738	ENSG00000008311 /// OTTHUMG00000157058
210958_s_at	MAST4	375449	Hs.595458	ENSG00000069020 /// OTTHUMG00000152471
210995_s_at	TRIM23	373	Hs.792	ENSG00000113595 /// OTTHUMG00000097802
211004_s_at	ALDH3B1	221	Hs.523841	ENSG00000006534 /// OTTHUMG00000154910
211029_x_at	FGF18	8817	Hs.87191	ENSG00000156427 /// OTTHUMG00000130464
211051_s_at	EXTL3	2137	Hs.491354	ENSG00000012232 /// OTTHUMG00000102146
211059_s_at	GOLGA2	2801	Hs.155827	ENSG00000167110 /// OTTHUMG00000020732
211067_s_at	GAS7	8522	Hs.462214	ENSG00000007237 /// OTTHUMG00000177945
211091_s_at	NF2	4771	Hs.187898	ENSG00000186575 /// OTTHUMG00000030727
211096_at	PBX2	5089	---	ENSG00000204304 /// ENSG00000206315 /// ENSG00000224952 /// ENSG00000225987 /// ENSG00000232005 /// ENSG00000236353 /// ENSG00000237344 /// OTTHUMG00000012735 /// OTTHUMG00000031116 /// OTTHUMG00000031396 /// OTTHUMG00000137674 /// OTTHUMG00000148811 /// OTTHUMG00000149321 /// OTTHUMG00000149569
211200_s_at	EFCAB2	84288	Hs.134857	ENSG00000203666 /// OTTHUMG00000040474
211203_s_at	CNTN1	1272	Hs.143434	ENSG00000018236 /// OTTHUMG00000169362
211208_s_at	CASK	8573	Hs.495984	ENSG00000147044 /// OTTHUMG00000021378
211261_at	NUP214	8021	Hs.654530	ENSG00000126883 /// OTTHUMG00000020816
211313_s_at	BAZ1B	9031	---	---
211359_s_at	OPRM1	4988	Hs.2353	ENSG00000112038 /// OTTHUMG00000015870
211453_s_at	AKT2	208	Hs.631535	ENSG00000105221 /// OTTHUMG00000137375
211495_x_at	TNFSF12-TNFSF13 /// TNFSF13	8741 /// 407977	Hs.54673	ENSG00000161955 /// ENSG00000248871 /// OTTHUMG00000108145 /// OTTHUMG00000161573
211542_x_at	RPS10	6204	Hs.188882 /// Hs.406620 /// Hs.645317	ENSG00000124614 /// ENSG00000270800 /// OTTHUMG00000014546 /// OTTHUMG00000185089
211559_s_at	CCNG2	901	Hs.740456	ENSG00000138764 /// OTTHUMG00000130100
211631_x_at	B4GALT1	2683	Hs.272011	ENSG00000086062 /// OTTHUMG00000019764
211645_x_at	IGKV1-17	28937	Hs.449609 /// Hs.649818	OTTHUMG00000151650
211870_s_at	PCDHA3	56145	Hs.199343	ENSG00000255408 /// OTTHUMG00000163357
211881_x_at	IGLJ3	28831	Hs.728758	---
211882_x_at	FUT6	2528	Hs.631846 /// Hs.705615	ENSG00000156413 /// OTTHUMG00000167335
211978_x_at	PPIA	5478	Hs.356331	ENSG00000196262 /// OTTHUMG00000023687
211997_x_at	H3F3B	3021	Hs.180877	ENSG00000132475 /// OTTHUMG00000179842
212079_s_at	KMT2A	4297	Hs.258855	ENSG00000118058 /// OTTHUMG00000166337
212106_at	FAF2	23197	Hs.484242	ENSG00000113194 /// OTTHUMG00000163228
212151_at	PBX1	5087	Hs.557097	ENSG00000185630 /// OTTHUMG00000034307
212235_at	PLXND1	23129	Hs.301685	ENSG00000004399 /// OTTHUMG00000159547
212359_s_at	ZSWIM8	23053	Hs.65135	ENSG00000214655 /// OTTHUMG00000018486
212470_at	SPAG9	9043	Hs.463439	ENSG00000008294 /// OTTHUMG00000162316
212489_at	COL5A1	1289	Hs.210283	ENSG00000130635 /// OTTHUMG00000020891
212495_at	KDM4B	23030	Hs.654816	ENSG00000127663 /// OTTHUMG00000180281
212541_at	FLAD1	80308	Hs.118666	ENSG00000160688 /// OTTHUMG00000037416
212611_at	DTX4	23220	Hs.523696	ENSG00000110042 /// OTTHUMG00000167336
212673_at	METAP1	23173	Hs.480364	ENSG00000164024 /// OTTHUMG00000161231
212684_at	ZNF3	7551	Hs.435302	ENSG00000166526 /// OTTHUMG00000154596
212700_x_at	PLEKHM1 /// PLEKHM1P	9842 /// 440456	Hs.514242 /// Hs.646585	ENSG00000225190 /// ENSG00000276358 /// ENSG00000277111 /// OTTHUMG00000179074 /// OTTHUMG00000179296 /// OTTHUMG00000190358 /// OTTHUMG00000190408
212740_at	PIK3R4	30849	Hs.149032	ENSG00000196455 /// OTTHUMG00000159645
212745_s_at	BBS4	585	Hs.208681	ENSG00000140463 /// OTTHUMG00000133510
212779_at	KIAA1109	84162	Hs.408142	ENSG00000138688 /// OTTHUMG00000150116
212849_at	AXIN1	8312	Hs.592082	ENSG00000103126 /// OTTHUMG00000064930
212873_at	HMHA1	23526	Hs.465521	ENSG00000180448 /// OTTHUMG00000181871
212924_s_at	LSM4	25804	Hs.515255	---
212949_at	NCAPH	23397	Hs.308045	ENSG00000121152 /// OTTHUMG00000130451
212961_x_at	CXorf40B	541578	Hs.534641 /// Hs.545950	ENSG00000197021 /// ENSG00000197620 /// OTTHUMG00000022622 /// OTTHUMG00000034327
213018_at	GATAD1	57798	Hs.21145	ENSG00000157259 /// OTTHUMG00000131201
213114_at	---	---	---	---
213136_at	PTPN2	5771	Hs.654527	ENSG00000175354 /// OTTHUMG00000131702
213152_s_at	SRSF8	10929	Hs.476680	ENSG00000263465 /// OTTHUMG00000188534
213182_x_at	CDKN1C	1028	Hs.106070	ENSG00000129757 /// ENSG00000273707 /// OTTHUMG00000010040 /// OTTHUMG00000190751
213230_at	CDR2L	30850	Hs.78358	ENSG00000109089 /// OTTHUMG00000150435
213243_at	VPS13B	157680	Hs.191540	ENSG00000132549 /// OTTHUMG00000140383
213264_at	PCBP2	5094	Hs.546271	ENSG00000197111 /// OTTHUMG00000169439
213285_at	TMEM30B	161291	Hs.146180	ENSG00000182107 /// OTTHUMG00000171426
213291_s_at	UBE3A	7337	Hs.598862	ENSG00000114062 /// OTTHUMG00000171548
213304_at	FAM179B	23116	Hs.371078	ENSG00000198718 /// OTTHUMG00000140264
213316_at	KIAA1462	57608	Hs.533953	ENSG00000165757 /// OTTHUMG00000017885
213384_x_at	PLCB3	5331	Hs.523761	ENSG00000149782 /// OTTHUMG00000167816
213385_at	CHN2 /// LOC101928168	1124 /// 101928168	Hs.654611	ENSG00000106069 /// OTTHUMG00000023063
213429_at	BICC1	80114	Hs.158745	ENSG00000122870 /// OTTHUMG00000018271
213442_x_at	SPDEF	25803	Hs.485158	---
213520_at	RECQL4	9401	Hs.31442	ENSG00000160957 /// OTTHUMG00000165178
213678_at	TMEM151B	441151	Hs.632851	ENSG00000178233 /// OTTHUMG00000014765
213815_x_at	CACTIN	58509	Hs.128425	ENSG00000105298 /// OTTHUMG00000180808
213937_s_at	FTSJ1	24140	Hs.23170	ENSG00000068438 /// OTTHUMG00000024118
213945_s_at	NUP210	23225	Hs.475525	---
213985_s_at	TMEM259	91304	Hs.515003	---
214024_s_at	DGCR6L	85359	Hs.410965	---
214043_at	PTPRD	5789	Hs.446083	ENSG00000153707 /// OTTHUMG00000021005
214122_at	PDLIM7	9260	Hs.533040	---
214215_s_at	LARP4B	23185	Hs.159069	---
214245_at	RPS14	6208	Hs.744846	---
214257_s_at	SEC22B	9554	Hs.632438	---
214341_at	AP1G2	8906	Hs.655179	ENSG00000213983 /// OTTHUMG00000028760
214358_at	ACACA	31	---	ENSG00000275176 /// ENSG00000278540 /// OTTHUMG00000188463 /// OTTHUMG00000191242
214426_x_at	CHAF1A	10036	Hs.79018	ENSG00000167670 /// OTTHUMG00000181922
214427_at	NOP2	4839	Hs.534334	ENSG00000111641 /// OTTHUMG00000169163
214442_s_at	PIAS2	9063	Hs.657844	ENSG00000078043 /// OTTHUMG00000179301
214562_at	HIST1H4L	8368	Hs.533295	ENSG00000275126 /// OTTHUMG00000016211
214640_at	UNC93A	54346	Hs.567508	ENSG00000112494 /// OTTHUMG00000016021
214802_at	EXOC7	23265	---	ENSG00000182473 /// OTTHUMG00000150720
214869_x_at	GAPVD1	26130	Hs.495134	ENSG00000165219 /// OTTHUMG00000020678
214876_s_at	TUBGCP5	114791	Hs.533898	ENSG00000275835 /// ENSG00000276856 /// OTTHUMG00000188371 /// OTTHUMG00000189941
214949_at	---	---	Hs.530171	---
214971_s_at	ST6GAL1	6480	Hs.207459	ENSG00000073849 /// OTTHUMG00000156500
214983_at	TTTY15	64595	Hs.433656	ENSG00000233864
214990_at	PIGO	84720	---	ENSG00000165282 /// OTTHUMG00000019854
215021_s_at	NRXN3	9369	Hs.368307	ENSG00000021645 /// OTTHUMG00000171502
215127_s_at	RBMS1	5937	Hs.470412	ENSG00000153250 /// OTTHUMG00000132031
215129_at	PIK3C2G	5288	Hs.22500	ENSG00000139144 /// OTTHUMG00000168841
215147_at	---	---	Hs.657557	---
215152_at	MYB	4602	Hs.606320	ENSG00000118513 /// OTTHUMG00000015629
215276_at	WFDC8	90199	Hs.116128	ENSG00000158901 /// OTTHUMG00000046342
215319_at	ATP8B3	148229	Hs.306212	ENSG00000130270 /// OTTHUMG00000166189
215331_at	MYH15	22989	Hs.731060	ENSG00000144821 /// OTTHUMG00000159226
215347_at	---	---	Hs.550863	---
215392_at	---	---	Hs.662884	---
215431_at	SNTB1	6641	Hs.46701	ENSG00000172164 /// OTTHUMG00000165041
215454_x_at	SFTPC	6440	Hs.1074	ENSG00000168484 /// OTTHUMG00000163775
215529_x_at	DIP2A	23181	---	ENSG00000160305 /// OTTHUMG00000090717
215545_at	---	---	---	---
215558_at	UBR2	23304	Hs.726982	---
215584_at	HECW1	23072	Hs.164453	ENSG00000002746 /// OTTHUMG00000128917
215651_at	---	---	---	---
215678_at	LOC440792	440792	Hs.613849	---
215715_at	SLC6A2	6530	Hs.78036	ENSG00000103546 /// OTTHUMG00000133208
215725_at	DGCR11	25786	Hs.720269	ENSG00000273311
215844_at	TNPO2	30000	---	---
215874_at	---	---	Hs.677401	---
215981_at	LOC100505534	100505534	Hs.636453	---
216095_x_at	MTMR1	8776	Hs.347187	ENSG00000063601 /// OTTHUMG00000024159
216101_at	---	---	Hs.658638	---
216129_at	ATP9A	10079	Hs.649234	ENSG00000054793 /// OTTHUMG00000032751
216148_at	---	---	Hs.675702	---
216192_at	FABP7	2173	---	ENSG00000164434 /// OTTHUMG00000015489
216194_s_at	TBCB	1155	Hs.31053	ENSG00000105254 /// OTTHUMG00000048143
216269_s_at	ELN	2006	Hs.647061	ENSG00000049540 /// OTTHUMG00000150229
216271_x_at	SYDE1	85360	Hs.706845	---
216280_s_at	DICER1	23405	Hs.87889	---
216296_at	CLTA	1211	Hs.522114	---
216329_at	---	---	---	---
216396_s_at	EI24	9538	Hs.643514	ENSG00000149547 /// OTTHUMG00000165851
216411_s_at	GALK2	2585	Hs.122006	ENSG00000156958 /// OTTHUMG00000172325
216447_at	---	---	Hs.589082	---
216494_at	---	---	---	---
216538_at	---	---	Hs.669948	---
216541_x_at	IGHA1 /// IGHG1 /// IGHG3 /// IGHM /// IGHV1-69 /// IGHV1-69-2	3493 /// 3500 /// 3502 /// 3507 /// 28458 /// 28461	Hs.458446 /// Hs.510635 /// Hs.699841 /// Hs.704366 /// Hs.719733 /// Hs.735389	OTTHUMG00000151862 /// OTTHUMG00000189341 /// OTTHUMG00000191054 /// OTTHUMG00000191057
216561_x_at	---	---	---	---
216577_at	RPS11P1	128718	---	OTTHUMG00000031884
216656_at	---	---	---	---
216661_x_at	CYP2C9	1559	Hs.282624	---
216680_s_at	EPHB4	2050	Hs.437008	ENSG00000196411 /// OTTHUMG00000157040
216757_at	---	---	Hs.612892	---
216782_at	---	---	Hs.677385	---
216793_x_at	LOC100289518	100289518	Hs.528103	---
216850_at	SNRPN	6638	Hs.564847 /// Hs.733072	---
216930_at	HNF1A	6927	---	ENSG00000135100 /// OTTHUMG00000151015
217065_at	---	---	---	---
217097_s_at	PHTF2	57157	Hs.203965	ENSG00000006576 /// OTTHUMG00000155557
217117_x_at	MUC3A /// MUC3B	4584 /// 57876	Hs.744422	ENSG00000169894 /// OTTHUMG00000157038
217122_s_at	SLC35E2 /// SLC35E2B	9906 /// 728661	Hs.655255 /// Hs.744864	ENSG00000189339 /// OTTHUMG00000078639
217133_x_at	CYP2B6	1555	Hs.1360	ENSG00000197408 /// OTTHUMG00000182714
217139_at	VDAC1	7416	Hs.519320	---
217193_x_at	---	---	Hs.721761	---
217197_x_at	N4BP2L1	90634	Hs.732118	ENSG00000139597 /// OTTHUMG00000016697
217208_s_at	DLG1	1739	Hs.292549	ENSG00000075711 /// OTTHUMG00000047972
217239_x_at	IGHV3-47	28425	---	OTTHUMG00000151968 /// OTTHUMG00000191016
217355_at	---	---	---	---
217377_x_at	NTRK3	4916	Hs.410969	ENSG00000140538 /// OTTHUMG00000148677
217378_x_at	IGKV1OR2-108	28862	---	OTTHUMG00000153338
217468_at	CYP2D6	1565	Hs.648256	---
217520_x_at	LOC283683	283683	---	ENSG00000274253
217558_at	CYP2C9	1559	Hs.282624	ENSG00000138109 /// OTTHUMG00000018805
217575_s_at	SOS2	6655	Hs.291533	---
217620_s_at	PIK3CB	5291	Hs.239818	ENSG00000051382 /// OTTHUMG00000159893
217660_at	MYH14	79784	Hs.467142	ENSG00000105357 /// OTTHUMG00000183034
217685_at	---	---	---	---
217727_x_at	VPS35	55737	Hs.454528	ENSG00000069329 /// OTTHUMG00000132542
217749_at	COPG1	22820	Hs.518250	ENSG00000181789 /// OTTHUMG00000159451
217784_at	YKT6	10652	Hs.520794	ENSG00000106636 /// OTTHUMG00000129089
217814_at	CCDC47	57003	Hs.202011	ENSG00000108588 /// OTTHUMG00000178933
217924_at	C6orf106	64771	Hs.643498	ENSG00000196821 /// OTTHUMG00000014553
217940_s_at	CARKD	55739	Hs.408324	ENSG00000213995 /// OTTHUMG00000017345
217950_at	NOSIP	51070	Hs.7236	ENSG00000142546
217955_at	BCL2L13	23786	Hs.631672	ENSG00000099968 /// OTTHUMG00000150088
217972_at	CHCHD3	54927	Hs.655010	ENSG00000106554 /// OTTHUMG00000155231
218048_at	COMMD3	23412	Hs.534398	ENSG00000148444 /// OTTHUMG00000017806
218070_s_at	GMPPA	29926	Hs.27059	ENSG00000144591 /// OTTHUMG00000058922
218078_s_at	ZDHHC3	51304	Hs.61430	ENSG00000163812 /// ENSG00000280674 /// OTTHUMG00000133093
218122_s_at	SENP2	59343	Hs.401388	ENSG00000163904 /// OTTHUMG00000156658
218339_at	MRPL22	29093	Hs.483924	ENSG00000082515 /// OTTHUMG00000130190
218409_s_at	DNAJC1	64215	Hs.499000	ENSG00000136770 /// OTTHUMG00000017800
218434_s_at	AACS	65985	Hs.656073	ENSG00000081760 /// OTTHUMG00000168550
218483_s_at	IFT46	56912	Hs.533738	ENSG00000118096 /// OTTHUMG00000166408
218513_at	TMA16	55319	Hs.267446	ENSG00000198498 /// OTTHUMG00000161528
218526_s_at	RANGRF	29098	Hs.408233	ENSG00000108961 /// OTTHUMG00000178473
218539_at	FBXO34	55030	Hs.525348	ENSG00000178974 /// OTTHUMG00000171033
218612_s_at	TSSC4	10078	Hs.523424	ENSG00000184281 /// OTTHUMG00000009895
218677_at	S100A14	57402	Hs.288998	ENSG00000189334 /// OTTHUMG00000035030
218709_s_at	IFT52	51098	Hs.444332	ENSG00000101052 /// OTTHUMG00000032513
218750_at	TAF1D	79101	---	ENSG00000166012 /// OTTHUMG00000167451
218763_at	STX18	53407	Hs.584913	ENSG00000168818 /// OTTHUMG00000090331
218789_s_at	C11orf71	54494	Hs.715083	ENSG00000180425
218860_at	NOC4L	79050	Hs.558536	ENSG00000184967 /// OTTHUMG00000168260
218960_at	TMPRSS4	56649	Hs.161985	ENSG00000137648 /// OTTHUMG00000164122
219025_at	CD248	57124	Hs.195727	ENSG00000174807 /// OTTHUMG00000167073
219055_at	SRBD1	55133	Hs.14229	ENSG00000068784 /// OTTHUMG00000128814
219108_x_at	DDX27	55661	Hs.65234	ENSG00000124228 /// OTTHUMG00000033072
219175_s_at	SLC41A3	54946	Hs.573007	ENSG00000114544 /// OTTHUMG00000162678
219207_at	EDC3	80153	Hs.96852	ENSG00000179151 /// OTTHUMG00000142815
219216_at	ETAA1	54465	Hs.353022	ENSG00000143971 /// OTTHUMG00000129545
219252_s_at	GEMIN8	54960	Hs.592237	ENSG00000046647 /// OTTHUMG00000021160
219267_at	GLTP	51228	Hs.381256	ENSG00000139433 /// OTTHUMG00000169278
219331_s_at	KLHDC8A	55220	Hs.10414	ENSG00000162873 /// OTTHUMG00000037199
219349_s_at	EXOC2	55770	Hs.484412	ENSG00000112685 /// OTTHUMG00000137437
219393_s_at	AKT3	10000	Hs.498292	ENSG00000117020 /// ENSG00000275199 /// OTTHUMG00000039994 /// OTTHUMG00000189637
219395_at	ESRP2	80004	Hs.592053	ENSG00000103067 /// OTTHUMG00000137557
219434_at	TREM1	54210	Hs.283022	ENSG00000124731 /// OTTHUMG00000014674
219459_at	POLR3B	55703	Hs.62696	ENSG00000013503 /// OTTHUMG00000170077
219548_at	ZNF16	7564	Hs.493225	ENSG00000170631 /// OTTHUMG00000165253
219655_at	SUGCT	79783	Hs.586313	ENSG00000175600 /// OTTHUMG00000155094
219669_at	CD177	57126	Hs.232165	ENSG00000204936 /// OTTHUMG00000185320
219747_at	NDNF	79625	Hs.709520	ENSG00000173376 /// OTTHUMG00000132973
219816_s_at	RBM23	55147	Hs.4997	ENSG00000100461
219855_at	NUDT11	55190	Hs.200016	ENSG00000196368 /// OTTHUMG00000021531
219904_at	ZSCAN5A	79149	Hs.177688	ENSG00000131848 /// OTTHUMG00000181883
219966_x_at	BANP	54971	Hs.461705	ENSG00000172530 /// OTTHUMG00000137678
219993_at	SOX17	64321	Hs.98367	ENSG00000164736 /// OTTHUMG00000164377
220171_x_at	GPALPP1	55425	Hs.744143	ENSG00000133114 /// OTTHUMG00000016841
220341_s_at	C5orf45	51149	Hs.741169	ENSG00000161010 /// OTTHUMG00000163490
220347_at	SMG6	23293	---	---
220453_at	PQLC2	54896	---	---
220455_at	SLC16A8	23539	Hs.745256	ENSG00000100156 /// OTTHUMG00000151196
220486_x_at	LOC101928589 /// TMEM164	84187 /// 101928589	Hs.496572	ENSG00000157600 /// OTTHUMG00000022192
220491_at	HAMP	57817	Hs.8821	ENSG00000105697 /// OTTHUMG00000183295
220565_at	CCR10	2826	Hs.744542	ENSG00000184451 /// OTTHUMG00000132301
220683_at	RDH8	50700	Hs.675522	ENSG00000080511 /// OTTHUMG00000180392
220705_s_at	ADAMTS7	11173	Hs.16441	ENSG00000136378 /// OTTHUMG00000172907
220709_at	ZNF556	80032	Hs.287433	ENSG00000172000 /// OTTHUMG00000180501
220739_s_at	CNNM3	26505	Hs.711617	ENSG00000168763 /// OTTHUMG00000130531
220758_s_at	ROBO4	54538	Hs.524121	ENSG00000154133 /// OTTHUMG00000165936
220776_at	KCNJ14	3770	Hs.745133	ENSG00000182324 /// OTTHUMG00000183307
220806_x_at	GNG13	51764	Hs.247888	ENSG00000127588 /// OTTHUMG00000047839
220822_at	---	---	---	---
220831_at	GCNT4	51301	Hs.272404	ENSG00000176928 /// OTTHUMG00000131272
220935_s_at	CDK5RAP2	55755	Hs.269560	ENSG00000136861 /// OTTHUMG00000021043
220980_s_at	ADPGK	83440	Hs.654636	ENSG00000159322 /// OTTHUMG00000172777
221026_s_at	SCRT1	83482	Hs.31746	ENSG00000261678 /// OTTHUMG00000165229
221048_x_at	C17orf80	55028	Hs.12929	ENSG00000141219 /// OTTHUMG00000178417
221059_s_at	COTL1	23406	Hs.289092	ENSG00000103187 /// OTTHUMG00000137634
221080_s_at	DENND1C	79958	Hs.236449	ENSG00000205744 /// OTTHUMG00000180853
221128_at	ADAM19	8728	Hs.483944	ENSG00000135074 /// OTTHUMG00000130242
221164_x_at	CHST5	23563	Hs.745424	ENSG00000135702 /// OTTHUMG00000137610
221166_at	FGF23	8074	Hs.287370	ENSG00000118972 /// OTTHUMG00000168241
221198_at	SCT	6343	Hs.632324	ENSG00000070031 /// ENSG00000274473 /// OTTHUMG00000133313 /// OTTHUMG00000190736
221244_s_at	PDPK1	5170	Hs.459691	---
221253_s_at	BLOC1S5-TXNDC5 /// TXNDC5	81567 /// 100526836	Hs.150837 /// Hs.635352	ENSG00000239264 /// OTTHUMG00000014216 /// OTTHUMG00000171453
221273_s_at	RNF208	727800	Hs.512767	ENSG00000212864 /// OTTHUMG00000131782
221301_at	VWA7	80737	Hs.558553	ENSG00000204396 /// ENSG00000223757 /// ENSG00000227144 /// ENSG00000230048 /// ENSG00000234433 /// ENSG00000238203 /// OTTHUMG00000031132 /// OTTHUMG00000031412 /// OTTHUMG00000137400 /// OTTHUMG00000148784 /// OTTHUMG00000148997 /// OTTHUMG00000149511
221307_at	KCNIP1	30820	Hs.484111	ENSG00000182132 /// OTTHUMG00000130442
221311_x_at	LYRM2	57226	Hs.177275	ENSG00000083099 /// OTTHUMG00000015203
221358_at	NPBWR2	2832	Hs.248118	ENSG00000125522 /// ENSG00000277339 /// OTTHUMG00000033032 /// OTTHUMG00000190290
221369_at	MTNR1A	4543	Hs.243467	ENSG00000168412 /// OTTHUMG00000185575
221395_at	TAS2R13	50838	Hs.679407	ENSG00000212128 /// ENSG00000273457 /// ENSG00000277254 /// OTTHUMG00000168555 /// OTTHUMG00000174874 /// OTTHUMG00000190776
221469_at	GPR32	2854	Hs.515555	ENSG00000142511 /// OTTHUMG00000183079
221476_s_at	RPL15	6138	Hs.381219	ENSG00000174748 /// OTTHUMG00000130485
221496_s_at	TOB2	10766	Hs.474978	ENSG00000183864 /// OTTHUMG00000150970
221525_at	ZMIZ2	83637	Hs.77978	ENSG00000122515 /// OTTHUMG00000155817
221568_s_at	LIN7C	55327	Hs.91393	ENSG00000148943 /// OTTHUMG00000166193
221586_s_at	E2F5	1875	Hs.445758	ENSG00000133740 /// OTTHUMG00000164785
221625_at	---	---	Hs.658952	---
221629_x_at	HGH1	51236	Hs.300224	ENSG00000235173 /// OTTHUMG00000165246
221669_s_at	ACAD8	27034	Hs.14791	ENSG00000151498 /// OTTHUMG00000167177
221670_s_at	LHX3	8022	Hs.148427	ENSG00000107187 /// OTTHUMG00000020924
221710_x_at	EVA1B	55194	Hs.87016	ENSG00000142694 /// OTTHUMG00000007867
221810_at	RAB15	376267	Hs.512492	ENSG00000139998 /// OTTHUMG00000142810
221828_s_at	MVB12B	89853	Hs.162659	ENSG00000196814 /// OTTHUMG00000020687
221857_s_at	TJAP1	93643	Hs.520145	ENSG00000137221 /// OTTHUMG00000014736
222012_at	DCAF15	90379	Hs.443636	---
222029_x_at	PFDN6	10471	Hs.446374	ENSG00000204220 /// ENSG00000206283 /// ENSG00000224782 /// ENSG00000235692 /// ENSG00000237335 /// OTTHUMG00000012977 /// OTTHUMG00000031247 /// OTTHUMG00000031547 /// OTTHUMG00000149092 /// OTTHUMG00000149607
222043_at	CLU	1191	Hs.436657	ENSG00000120885 /// OTTHUMG00000102114
222108_at	AMIGO2	347902	Hs.121520	ENSG00000139211 /// OTTHUMG00000169616
222168_at	---	---	Hs.675520	---
222186_at	---	---	Hs.735002	---
222194_at	FAM66D	100132923	Hs.546711	---
222255_at	PRX	57716	---	---
222257_s_at	ACE2	59272	Hs.178098	ENSG00000130234 /// OTTHUMG00000021177
222280_at	TMEM147-AS1	100506469	Hs.661816	ENSG00000236144
222291_at	FAM149A	25854	---	ENSG00000109794 /// OTTHUMG00000160565
222329_x_at	---	---	---	---
222342_at	---	---	---	---
222358_x_at	---	---	Hs.661624	---
336_at	TBXA2R	6915	Hs.442530	ENSG00000006638
39854_r_at	PNPLA2	57104	Hs.654697	ENSG00000177666 /// OTTHUMG00000133309
40148_at	APBB2	323	Hs.479602	ENSG00000163697 /// OTTHUMG00000160416
41160_at	MBD3	53615	Hs.178728	ENSG00000071655 /// OTTHUMG00000180081
45828_at	ATP5SL	55101	Hs.351099	ENSG00000105341 /// OTTHUMG00000182342
61297_at	CASKIN2	57513	Hs.274408	ENSG00000177303 /// OTTHUMG00000179683
64408_s_at	CALML4	91860	Hs.709550	ENSG00000129007 /// OTTHUMG00000133287
65770_at	RHOT2	89941	Hs.513242	ENSG00000140983 /// OTTHUMG00000121139
